# Supplementary material for: LncRNA MRF drives the regulatory function on monocyte recruitment and polarization through HNRNPD-MCP1 axis in mesenchymal stem cells
Source: J Biomed Sci. 2022 Sep 21;29:73. doi: 10.1186/s12929-022-00858-3 (PMC9490984; doi:10.1186/s12929-022-00858-3)
Supplement: Supplementary file 7 — Additional file 7: Table S2. HNRNPD bound to MRF, as detected by mass spectrometry. [file 12929_2022_858_MOESM7_ESM.xlsx]

## Sheet: MRF
GeneSymbol	Checked	Protein FDR Confidence: Combined	Master	Accession	Description	Exp. q-value: Combined	Sum PEP Score	Coverage [%]	# Peptides	# PSMs	# Unique Peptides	# AAs	MW [kDa]	calc. pI	Score Sequest HT: Sequest HT	# Peptides (by Search Engine): Sequest HT	# Protein Groups
PLEC	FALSE	High	Master Protein	Q15149	Isoform 4 of Plectin [OS=Homo sapiens]	0	316.941	20	113	131	113	4547	515.9	5.8	267.51	113	1
RRBP1	FALSE	High	Master Protein	Q9P2E9	Ribosome-binding protein 1 [OS=Homo sapiens]	0	298.16	38	67	99	67	1410	152.4	8.6	255.73	67	1
COL6A3	FALSE	High	Master Protein	P12111	Collagen alpha-3(VI) chain [OS=Homo sapiens]	0	143.026	13	49	59	2	3177	343.5	6.68	112.02	49	1
COL6A3	FALSE	High	Master Protein	P12111	Isoform 4 of Collagen alpha-3(VI) chain [OS=Homo sapiens]	0	135.6	16	48	57	1	2570	278	8.15	106.71	48	1
NONO	FALSE	High	Master Protein	Q15233	Non-POU domain-containing octamer-binding protein [OS=Homo sapiens]	0	128.295	42	28	47	25	471	54.2	8.95	91.19	28	1
COL12A1	FALSE	High	Master Protein	Q99715	Collagen alpha-1(XII) chain [OS=Homo sapiens]	0	109.518	12	41	48	41	3063	332.9	5.53	76.09	41	1
CKAP4	FALSE	High	Master Protein	Q07065	Cytoskeleton-associated protein 4 [OS=Homo sapiens]	0	103.494	33	24	36	24	602	66	5.92	84.01	24	1
SFPQ	FALSE	High	Master Protein	P23246	splicing factor, proline- and glutamine-rich [OS=Homo sapiens]	0	99.32	30	27	38	25	707	76.1	9.44	82.62	27	1
HDLBP	FALSE	High	Master Protein	Q00341	Vigilin [OS=Homo sapiens]	0	98.645	19	34	40	34	1268	141.4	6.87	82.22	34	1
ILF3	FALSE	High	Master Protein	Q12906	Isoform 7 of Interleukin enhancer-binding factor 3 [OS=Homo sapiens]	0	97.362	22	23	31	23	898	95.7	8.81	63.19	23	1
FN1	FALSE	High	Master Protein	P02751	fibronectin [OS=Homo sapiens]	0	73.721	10	26	32	26	2386	262.5	5.71	62.22	26	1
ACTB	FALSE	High	Master Protein	P60709	Actin, cytoplasmic 1 [OS=Homo sapiens]	0	62.152	38	16	26	4	375	41.7	5.48	54.74	16	1
HNRNPD	FALSE	High	Master Protein	Q14103	heterogeneous nuclear ribonucleoprotein D0 [OS=Homo sapiens]	0	61.749	23	10	16	2	355	38.4	7.81	42.57	10	1
VIM	FALSE	High	Master Protein	P08670	Vimentin [OS=Homo sapiens]	0	61.199	36	22	23	21	466	53.6	5.12	49.35	22	1
EPRS	FALSE	High	Master Protein	P07814	Bifunctional glutamate/proline--tRNA ligase [OS=Homo sapiens]	0	61.156	12	18	21	18	1512	170.5	7.33	41.87	18	1
MVP	FALSE	High	Master Protein	Q14764	major vault protein [OS=Homo sapiens]	0	58.98	20	22	29	22	893	99.3	5.48	50.94	22	1
DHX9	FALSE	High	Master Protein	Q08211	Atp-dependent rna helicase a [OS=Homo sapiens]	0	55.626	12	19	25	19	1270	140.9	6.84	47.06	19	1
RPS3A	FALSE	High	Master Protein	P61247	40S ribosomal protein S3a [OS=Homo sapiens]	0	51.764	35	12	16	12	264	29.9	9.73	39.32	12	1
MAP1B	FALSE	High	Master Protein	P46821	microtubule-associated protein 1B [OS=Homo sapiens]	0	51.37	6	16	21	16	2468	270.5	4.81	32.89	16	1
LRPPRC	FALSE	High	Master Protein	P42704	Leucine-rich PPR motif-containing protein, mitochondrial [OS=Homo sapiens]	0	49.311	11	17	20	17	1394	157.8	6.13	37.32	17	1
ACTG2	FALSE	High	Master Protein	P63267	actin, gamma-enteric smooth muscle [OS=Homo sapiens]	0	48.936	24	13	22	1	376	41.9	5.48	44.56	13	1
KTN1	FALSE	High	Master Protein	Q86UP2	Kinectin [OS=Homo sapiens]	0	48.777	12	18	20	18	1357	156.2	5.64	33.97	18	1
COL1A1	FALSE	High	Master Protein	P02452	Collagen alpha-1(I) chain [OS=Homo sapiens]	0	47.156	11	15	16	15	1464	138.9	5.8	27.69	15	1
PC	FALSE	High	Master Protein	P11498	pyruvate carboxylase, mitochondrial [OS=Homo sapiens]	0	46.243	10	14	18	14	1178	129.6	6.84	34.46	14	1
HNRNPU	FALSE	High	Master Protein	Q00839	Isoform Short of Heterogeneous nuclear ribonucleoprotein U [OS=Homo sapiens]	0	45.64	13	12	16	2	806	88.9	5.78	35.63	12	1
HNRNPU	FALSE	High	Master Protein	Q00839	Heterogeneous nuclear ribonucleoprotein U [OS=Homo sapiens]	0	44.393	13	11	15	1	825	90.5	6	33.35	11	1
COL6A1	FALSE	High	Master Protein	P12109	Collagen alpha-1(VI) chain [OS=Homo sapiens]	0	43.726	13	15	17	15	1028	108.5	5.43	37.39	15	1
HNRNPD	FALSE	High	Master Protein	Q14103	Isoform 2 of Heterogeneous nuclear ribonucleoprotein D0 [OS=Homo sapiens]	0	42.097	20	9	13	1	336	36.2	8.1	30.81	9	1
IGF2BP2	FALSE	High	Master Protein	Q9Y6M1	Insulin-like growth factor 2 mRNA-binding protein 2 [OS=Homo sapiens]	0	41.82	17	12	16	12	599	66.1	8.46	32.73	12	1
NCL	FALSE	High	Master Protein	P19338	Nucleolin [OS=Homo sapiens]	0	41.037	18	15	19	15	710	76.6	4.7	36.29	15	1
SND1	FALSE	High	Master Protein	Q7KZF4	staphylococcal nuclease domain-containing protein 1 [OS=Homo sapiens]	0	39.591	16	17	19	17	910	101.9	7.17	36.73	17	1
RPL26	FALSE	High	Master Protein	P61254	60S ribosomal protein L26 [OS=Homo sapiens]	0	39.162	46	10	16	10	145	17.2	10.55	32.89	10	1
EEF1A1	FALSE	High	Master Protein	P68104	Elongation factor 1-alpha 1 [OS=Homo sapiens]	0	38.13	21	11	14	11	462	50.1	9.01	33.28	11	1
STAU1	FALSE	High	Master Protein	O95793	double-stranded RNA-binding protein Staufen homolog 1 [OS=Homo sapiens]	0	37.434	14	10	12	7	577	63.1	9.44	22.29	10	1
HNRNPM	FALSE	High	Master Protein	P52272	Heterogeneous nuclear ribonucleoprotein M [OS=Homo sapiens]	0	37.067	22	17	20	17	730	77.5	8.7	33.2	17	1
HSD17B4	FALSE	High	Master Protein	P51659	peroxisomal multifunctional enzyme type 2 [OS=Homo sapiens]	0	36.074	12	9	11	9	736	79.6	8.84	25.52	9	1
ACACA	FALSE	High	Master Protein	Q13085	Acetyl-CoA carboxylase 1 [OS=Homo sapiens]	0	35.811	5	14	16	14	2346	265.4	6.37	24.99	14	1
COL6A2	FALSE	High	Master Protein	P12110	Collagen alpha-2(VI) chain [OS=Homo sapiens]	0	35.132	9	11	13	11	1019	108.5	6.21	27.42	11	1
COL3A1	FALSE	High	Master Protein	P02461	Collagen alpha-1(III) chain [OS=Homo sapiens]	0	34.1	7	9	11	9	1466	138.5	6.61	18.75	9	1
COL1A2	FALSE	High	Master Protein	P08123	Collagen alpha-2(I) chain [OS=Homo sapiens]	0	33.145	9	13	13	13	1366	129.2	8.95	28.08	13	1
KHDRBS1	FALSE	High	Master Protein	Q07666	KH domain-containing, RNA-binding, signal transduction-associated protein 1 [OS=Homo sapiens]	0	30.197	10	5	9	5	443	48.2	8.66	21.95	5	1
SPATS2L	FALSE	High	Master Protein	Q9NUQ6	Isoform 2 of SPATS2-like protein [OS=Homo sapiens]	0	29.374	17	10	11	9	489	54.1	9.63	25.48	10	1
SYNCRIP	FALSE	High	Master Protein	O60506	Heterogeneous nuclear ribonucleoprotein Q [OS=Homo sapiens]	0	29.257	13	9	11	6	623	69.6	8.59	19.32	9	1
FUBP3	FALSE	High	Master Protein	Q96I24	Far upstream element-binding protein 3 [OS=Homo sapiens]	0	27.974	16	10	11	8	572	61.6	8.38	22.29	10	1
TOP1	FALSE	High	Master Protein	P11387	DNA topoisomerase 1 [OS=Homo sapiens]	0	27.901	11	9	12	9	765	90.7	9.31	19.73	9	1
KHSRP	FALSE	High	Master Protein	Q92945	Far upstream element-binding protein 2 [OS=Homo sapiens]	0	27.532	12	11	13	8	711	73.1	7.3	24.68	11	1
CALD1	FALSE	High	Master Protein	Q05682	Isoform 4 of Caldesmon [OS=Homo sapiens]	0	27.427	14	9	11	9	538	62.6	6.37	21.16	9	1
GAPDH	FALSE	High	Master Protein	P04406	glyceraldehyde-3-phosphate dehydrogenase [OS=Homo sapiens]	0	27.062	29	8	10	8	335	36	8.46	19.31	8	1
HIST1H1C	FALSE	High	Master Protein	P16403	Histone H1.2 [OS=Homo sapiens]	0	26.203	33	8	9	3	213	21.4	10.93	21.33	8	1
IFI16	FALSE	High	Master Protein	Q16666	gamma-interferon-inducible protein 16 [OS=Homo sapiens]	0	26.09	12	9	9	9	785	88.2	9.28	16.51	9	1
EIF5B	FALSE	High	Master Protein	O60841	Eukaryotic translation initiation factor 5B [OS=Homo sapiens]	0	25.592	5	8	9	8	1220	138.7	5.49	19.98	8	1
FUBP1	FALSE	High	Master Protein	Q96AE4	Far upstream element-binding protein 1 [OS=Homo sapiens]	0	25.321	15	12	12	9	644	67.5	7.61	20.74	12	1
LUC7L2	FALSE	High	Master Protein	Q9Y383	Putative RNA-binding protein Luc7-like 2 [OS=Homo sapiens]	0	24.787	18	9	11	9	392	46.5	10.01	19.53	9	1
HNRNPA1	FALSE	High	Master Protein	P09651	Heterogeneous nuclear ribonucleoprotein A1 [OS=Homo sapiens]	0	24.01	14	6	7	5	372	38.7	9.13	14.83	6	1
RECQL	FALSE	High	Master Protein	P46063	ATP-dependent DNA helicase Q1 [OS=Homo sapiens]	0	23.869	9	5	8	5	649	73.4	7.88	10.14	5	1
ENO1	FALSE	High	Master Protein	P06733	alpha-enolase [OS=Homo sapiens]	0	23.603	14	4	6	4	434	47.1	7.39	13.65	4	1
RPS4X	FALSE	High	Master Protein	P62701	40S ribosomal protein S4, X isoform [OS=Homo sapiens]	0	23.399	29	10	10	6	263	29.6	10.15	17.26	10	1
MATR3	FALSE	High	Master Protein	P43243	Matrin-3 [OS=Homo sapiens]	0	23.353	9	8	8	8	847	94.6	6.25	11.63	8	1
RPS7	FALSE	High	Master Protein	P62081	40S ribosomal protein S7 [OS=Homo sapiens]	0	23.244	32	9	11	9	194	22.1	10.1	10.69	9	1
ADAR	FALSE	High	Master Protein	P55265	Double-stranded RNA-specific adenosine deaminase [OS=Homo sapiens]	0	23.126	7	9	9	9	1226	136	8.65	18.46	9	1
DDX17	FALSE	High	Master Protein	Q92841	Isoform 2 of Probable ATP-dependent RNA helicase DDX17 [OS=Homo sapiens]	0	23	10	6	8	4	650	72.3	8.59	15.61	6	1
HNRNPK	FALSE	High	Master Protein	P61978	Heterogeneous nuclear ribonucleoprotein K [OS=Homo sapiens]	0	22.393	15	8	9	8	463	50.9	5.54	16.64	8	1
FAM120A	FALSE	High	Master Protein	Q9NZB2	Constitutive coactivator of PPAR-gamma-like protein 1 [OS=Homo sapiens]	0	22.335	6	5	7	5	1118	121.8	8.88	16.61	5	1
HNRNPA0	FALSE	High	Master Protein	Q13151	Heterogeneous nuclear ribonucleoprotein A0 [OS=Homo sapiens]	0	22.209	20	7	9	7	305	30.8	9.29	15.16	7	1
ASPH	FALSE	High	Master Protein	Q12797	Aspartyl/Asparaginyl beta-hydroxylase [OS=Homo sapiens]	0	22.024	12	8	10	8	758	85.8	5.01	17	8	1
PTBP1	FALSE	High	Master Protein	P26599	Polypyrimidine tract-binding protein 1 [OS=Homo sapiens]	0	22.014	12	8	9	6	531	57.2	9.17	21.21	8	1
FLNA	FALSE	High	Master Protein	P21333	Filamin-A [OS=Homo sapiens]	0	21.188	4	8	8	8	2647	280.6	6.06	14.41	8	1
EIF2AK2	FALSE	High	Master Protein	P19525	interferon-induced, double-stranded RNA-activated protein kinase [OS=Homo sapiens]	0	21.175	11	8	9	8	551	62.1	8.4	8.6	8	1
KARS	FALSE	High	Master Protein	Q15046	Lysine--tRNA ligase [OS=Homo sapiens]	0	20.535	12	8	9	8	597	68	6.35	15.02	8	1
CSDE1	FALSE	High	Master Protein	O75534	cold shock domain-containing protein E1 [OS=Homo sapiens]	0	20.412	11	10	10	10	798	88.8	6.25	10.45	10	1
LIMA1	FALSE	High	Master Protein	Q9UHB6	LIM domain and actin-binding protein 1 [OS=Homo sapiens]	0	20.304	11	8	9	1	759	85.2	6.84	11.59	8	1
TUBB	FALSE	High	Master Protein	P07437	tubulin beta chain [OS=Homo sapiens]	0	20.281	11	5	12	5	444	49.6	4.89	19.09	5	1
HMGA1	FALSE	High	Master Protein	P17096	High mobility group protein HMG-I/HMG-Y [OS=Homo sapiens]	0	20.255	34	5	7	5	107	11.7	10.32	17.79	5	1
LIMA1	FALSE	High	Master Protein	Q9UHB6	Isoform 4 of LIM domain and actin-binding protein 1 [OS=Homo sapiens]	0	20.065	12	8	9	1	760	85.2	6.76	11.77	8	1
U2AF2	FALSE	High	Master Protein	P26368	Splicing factor U2AF 65 kDa subunit [OS=Homo sapiens]	0	20.053	10	6	8	6	475	53.5	9.09	14.23	6	1
MAP1A	FALSE	High	Master Protein	P78559	Microtubule-associated protein 1A [OS=Homo sapiens]	0	19.764	3	7	8	7	2803	305.3	4.92	9.5	7	1
FXR1	FALSE	High	Master Protein	P51114	Fragile X mental retardation syndrome-related protein 1 [OS=Homo sapiens]	0	19.661	12	8	9	6	621	69.7	6.15	12.89	8	1
LRRC59	FALSE	High	Master Protein	Q96AG4	Leucine-rich repeat-containing protein 59 [OS=Homo sapiens]	0	19.621	20	7	9	7	307	34.9	9.57	18.7	7	1
HNRNPLL	FALSE	High	Master Protein	Q8WVV9	Heterogeneous nuclear ribonucleoprotein L-like [OS=Homo sapiens]	0	19.228	9	5	7	4	542	60	7.72	12.71	5	1
HIST1H1E	FALSE	High	Master Protein	P10412	Histone H1.4 [OS=Homo sapiens]	0	18.772	24	6	7	1	219	21.9	11.03	15.43	6	1
TKT	FALSE	High	Master Protein	P29401	Transketolase [OS=Homo sapiens]	0	18.406	4	1	2	1	623	67.8	7.66	10.09	1	1
RPL28	FALSE	High	Master Protein	P46779	60S ribosomal protein L28 [OS=Homo sapiens]	0	18.093	36	7	8	7	137	15.7	12.02	10.05	7	1
MAP4	FALSE	High	Master Protein	P27816	Microtubule-associated protein 4 [OS=Homo sapiens]	0	17.911	5	5	7	5	1152	120.9	5.43	14.34	5	1
RPS11	FALSE	High	Master Protein	P62280	40S ribosomal protein S11 [OS=Homo sapiens]	0	17.364	30	7	9	7	158	18.4	10.3	8.19	7	1
RPL23A	FALSE	High	Master Protein	P62750	60S ribosomal protein L23a [OS=Homo sapiens]	0	17.263	21	5	8	5	156	17.7	10.45	11.44	5	1
COL5A1	FALSE	High	Master Protein	P20908	Collagen alpha-1(V) chain [OS=Homo sapiens]	0	17.191	4	8	8	7	1838	183.4	5.06	12.97	8	1
PCBP2	FALSE	High	Master Protein	Q15366	Poly(rC)-binding protein 2 [OS=Homo sapiens]	0	17.176	19	7	8	4	365	38.6	6.79	13.78	7	1
MYLK	FALSE	High	Master Protein	Q15746	Myosin light chain kinase, smooth muscle [OS=Homo sapiens]	0	17.022	4	7	7	7	1914	210.6	6.15	10.06	7	1
PCBP1	FALSE	High	Master Protein	Q15365	Poly(RC)-binding protein 1 [OS=Homo sapiens]	0	16.956	15	6	7	3	356	37.5	7.09	14.88	6	1
HNRNPAB	FALSE	High	Master Protein	Q99729	Isoform 4 of Heterogeneous nuclear ribonucleoprotein A/B [OS=Homo sapiens]	0	16.888	15	5	7	5	286	30.7	7.91	16.64	5	1
DDX1	FALSE	High	Master Protein	Q92499	ATP-dependent RNA helicase DDX1 [OS=Homo sapiens]	0	16.777	6	4	6	4	740	82.4	7.23	15.02	4	1
ZC3HAV1	FALSE	High	Master Protein	Q7Z2W4	zinc finger CCCH-type antiviral protein 1 [OS=Homo sapiens]	0	16.776	6	5	5	5	902	101.4	8.4	11.64	5	1
SRRM1	FALSE	High	Master Protein	Q8IYB3	Serine/arginine repetitive matrix protein 1 [OS=Homo sapiens]	0	16.727	6	5	7	5	904	102.3	11.84	12.02	5	1
IKBIP	FALSE	High	Master Protein	Q70UQ0	Inhibitor of nuclear factor kappa-B kinase-interacting protein [OS=Homo sapiens]	0	16.696	16	6	7	4	350	39.3	9.17	12.18	6	1
RPS19	FALSE	High	Master Protein	P39019	40S ribosomal protein S19 [OS=Homo sapiens]	0	16.533	27	5	7	5	145	16.1	10.32	15.13	5	1
SF1	FALSE	High	Master Protein	Q15637	Splicing factor 1 [OS=Homo sapiens]	0	16.366	9	5	5	5	639	68.3	8.98	9.49	5	1
NEMF	FALSE	High	Master Protein	O60524	nuclear export mediator factor NEMF [OS=Homo sapiens]	0	16.304	5	5	7	5	1076	122.9	6.35	9.9	5	1
IFIT5	FALSE	High	Master Protein	Q13325	Interferon-induced protein with tetratricopeptide repeats 5 [OS=Homo sapiens]	0	16.175	8	5	6	4	482	55.8	7.4	12.2	5	1
HNRNPL	FALSE	High	Master Protein	P14866	Heterogeneous nuclear ribonucleoprotein L [OS=Homo sapiens]	0	16.107	10	6	9	5	589	64.1	8.22	14.49	6	1
RPS9	FALSE	High	Master Protein	P46781	40S ribosomal protein S9 [OS=Homo sapiens]	0	16.072	35	7	8	7	194	22.6	10.65	11.15	7	1
UBAP2L	FALSE	High	Master Protein	Q14157	Isoform 5 of Ubiquitin-associated protein 2-like [OS=Homo sapiens]	0	16.068	5	5	7	5	1104	116.6	7.02	16.03	5	1
RPS15A	FALSE	High	Master Protein	P62244	40S ribosomal protein S15a [OS=Homo sapiens]	0	15.873	37	6	8	6	130	14.8	10.13	12.47	6	1
TGM2	FALSE	High	Master Protein	P21980	Protein-glutamine gamma-glutamyltransferase 2 [OS=Homo sapiens]	0	15.853	7	5	7	5	687	77.3	5.22	6.13	5	1
DDX5	FALSE	High	Master Protein	P17844	probable ATP-dependent RNA helicase DDX5 [OS=Homo sapiens]	0	15.708	10	7	8	5	614	69.1	8.92	11.47	7	1
MAP4K4	FALSE	High	Master Protein	O95819	Mitogen-activated protein kinase kinase kinase kinase 4 [OS=Homo sapiens]	0	15.502	5	5	5	1	1239	142	7.46	9.23	5	1
COL14A1	FALSE	High	Master Protein	Q05707	Collagen alpha-1(XIV) chain [OS=Homo sapiens]	0	15.245	3	5	6	5	1796	193.4	5.3	8.65	5	1
ATAD3A	FALSE	High	Master Protein	Q9NVI7	ATPase family AAA domain-containing protein 3A [OS=Homo sapiens]	0	14.871	8	6	7	6	634	71.3	8.98	10.38	6	1
AIMP2	FALSE	High	Master Protein	Q13155	aminoacyl tRNA synthase complex-interacting multifunctional protein 2 [OS=Homo sapiens]	0	14.674	11	4	6	4	320	35.3	8.22	13.89	4	1
LDHB	FALSE	High	Master Protein	P07195	L-lactate dehydrogenase B chain [OS=Homo sapiens]	0	14.611	6	1	2	1	334	36.6	6.05	9.17	1	1
S100A8	FALSE	High	Master Protein	P05109	Protein S100-A8 [OS=Homo sapiens]	0	14.49	23	1	2	1	93	10.8	7.03	8.39	1	1
HSPB1	FALSE	High	Master Protein	P04792	Heat shock protein beta-1 [OS=Homo sapiens]	0	14.36	18	5	5	5	205	22.8	6.4	9.14	5	1
MAP4K4	FALSE	High	Master Protein	O95819	Isoform 6 of Mitogen-activated protein kinase kinase kinase kinase 4 [OS=Homo sapiens]	0	14.34	4	5	5	1	1273	144.9	7.49	8.7	5	1
ABCF1	FALSE	High	Master Protein	Q8NE71	ATP-binding cassette sub-family F member 1 [OS=Homo sapiens]	0	14.22	3	3	4	3	845	95.9	6.8	8.21	3	1
EEF1G	FALSE	High	Master Protein	P26641	elongation factor 1-gamma [OS=Homo sapiens]	0	14.208	9	6	7	6	437	50.1	6.67	13.93	6	1
RBMS1	FALSE	High	Master Protein	P29558	RNA-binding motif, single-stranded-interacting protein 1 [OS=Homo sapiens]	0	14.074	8	5	8	5	406	44.5	8.79	11.34	5	1
SERBP1	FALSE	High	Master Protein	Q8NC51	Plasminogen activator inhibitor 1 RNA-binding protein [OS=Homo sapiens]	0	13.931	11	4	4	4	408	44.9	8.65	8.37	4	1
RPS2	FALSE	High	Master Protein	P15880	40S ribosomal protein S2 [OS=Homo sapiens]	0	13.862	14	4	5	4	293	31.3	10.24	11.58	4	1
TRIM25	FALSE	High	Master Protein	Q14258	E3 ubiquitin/ISG15 ligase TRIM25 [OS=Homo sapiens]	0	13.837	5	4	5	4	630	70.9	8.09	12.65	4	1
LMNA	FALSE	High	Master Protein	P02545	Prelamin-A/C [OS=Homo sapiens]	0	13.764	6	4	5	4	664	74.1	7.02	11.61	4	1
HIST1H1B	FALSE	High	Master Protein	P16401	Histone H1.5 [OS=Homo sapiens]	0	13.751	21	5	7	4	226	22.6	10.92	8.25	5	1
KIF2A	FALSE	High	Master Protein	O00139	Kinesin-like protein KIF2A [OS=Homo sapiens]	0	13.714	7	5	5	5	706	79.9	6.68	10.93	5	1
HNRNPR	FALSE	High	Master Protein	O43390	heterogeneous nuclear ribonucleoprotein r [OS=Homo sapiens]	0	13.541	8	5	5	2	633	70.9	8.13	9.7	5	1
PATL1	FALSE	High	Master Protein	Q86TB9	Protein PAT1 homolog 1 [OS=Homo sapiens]	0	13.427	7	6	6	6	770	86.8	6.67	9.39	6	1
RPL3	FALSE	High	Master Protein	P39023	60S ribosomal protein L3 [OS=Homo sapiens]	0	13.336	12	7	8	7	403	46.1	10.18	5.32	7	1
RPS4Y1	FALSE	High	Master Protein	P22090	40S ribosomal protein S4, Y isoform 1 [OS=Homo sapiens]	0	13.113	17	5	5	1	263	29.4	10.24	9.65	5	1
RPL31	FALSE	High	Master Protein	P62899	60S ribosomal protein L31 [OS=Homo sapiens]	0	12.849	34	5	6	5	125	14.5	10.54	11.81	5	1
EEF1D	FALSE	High	Master Protein	P29692	Elongation factor 1-delta [OS=Homo sapiens]	0	12.533	8	3	4	1	281	31.1	5.01	8.01	3	1
LDHA	FALSE	High	Master Protein	P00338	L-lactate dehydrogenase A chain [OS=Homo sapiens]	0	12.372	9	2	4	2	332	36.7	8.27	7.21	2	1
MARS	FALSE	High	Master Protein	P56192	Methionine--tRNA ligase, cytoplasmic [OS=Homo sapiens]	0	12.359	5	5	5	5	900	101.1	6.16	6.6	5	1
CPSF6	FALSE	High	Master Protein	Q16630	Cleavage and polyadenylation specificity factor subunit 6 [OS=Homo sapiens]	0	12.248	7	4	4	4	551	59.2	7.15	10.14	4	1
CAV1	FALSE	High	Master Protein	Q03135	Caveolin-1 [OS=Homo sapiens]	0	12.219	20	4	6	4	178	20.5	6.02	8.23	4	1
PRKRA	FALSE	High	Master Protein	O75569	Interferon-inducible double-stranded RNA-dependent protein kinase activator A [OS=Homo sapiens]	0	11.957	14	4	4	4	313	34.4	8.41	8.73	4	1
RPS17	FALSE	High	Master Protein	P08708	40S ribosomal protein S17 [OS=Homo sapiens]	0	11.872	22	4	5	4	135	15.5	9.85	8.67	4	1
CKAP5	FALSE	High	Master Protein	Q14008	Cytoskeleton-associated protein 5 [OS=Homo sapiens]	0	11.58	3	5	5	5	2032	225.4	7.8	6.19	5	1
GOLGA2	FALSE	High	Master Protein	Q08379	Golgin subfamily A member 2 [OS=Homo sapiens]	0	11.422	4	4	4	4	1002	113	5.02	6.97	4	1
RPS23	FALSE	High	Master Protein	P62266	40S ribosomal protein S23 [OS=Homo sapiens]	0	11.383	14	3	4	3	143	15.8	10.49	8	3	1
RPS6	FALSE	High	Master Protein	P62753	40S RIBOSOMAL PROTEIN S6 [OS=Homo sapiens]	0	11.315	14	5	5	5	249	28.7	10.84	10.8	5	1
YBX1	FALSE	High	Master Protein	P67809	Nuclease-sensitive element-binding protein 1 [OS=Homo sapiens]	0	11.264	5	2	3	2	324	35.9	9.88	10.58	2	1
LMO7	FALSE	High	Master Protein	Q8WWI1	LIM domain only protein 7 [OS=Homo sapiens]	0	11.224	3	5	5	5	1683	192.6	8.09	8.17	5	1
RPL4	FALSE	High	Master Protein	P36578	60S ribosomal protein L4 [OS=Homo sapiens]	0	11.066	10	4	4	4	427	47.7	11.06	7.82	4	1
CCAR2	FALSE	High	Master Protein	Q8N163	Cell cycle and apoptosis regulator protein 2 [OS=Homo sapiens]	0	10.896	3	3	5	3	923	102.8	5.22	8.75	3	1
HNRNPA2B1	FALSE	High	Master Protein	P22626	heterogeneous nuclear ribonucleoproteins A2/B1 [OS=Homo sapiens]	0	10.845	14	5	5	4	353	37.4	8.95	6.89	5	1
MBNL1	FALSE	High	Master Protein	Q9NR56	Muscleblind-like protein 1 [OS=Homo sapiens]	0	10.801	11	5	5	2	388	41.8	8.9	7.7	5	1
RBM39	FALSE	High	Master Protein	Q14498	RNA-binding protein 39 [OS=Homo sapiens]	0	10.792	7	4	4	4	530	59.3	10.1	7.68	4	1
G3BP2	FALSE	High	Master Protein	Q9UN86	Ras GTPase-activating protein-binding protein 2 [OS=Homo sapiens]	0	10.79	4	2	3	1	482	54.1	5.55	9	2	1
FMR1	FALSE	High	Master Protein	Q06787	Isoform 7 of Synaptic functional regulator FMR1 [OS=Homo sapiens]	0	10.76	7	4	4	1	615	69.1	7.23	8.58	4	1
AIMP1	FALSE	High	Master Protein	Q12904	aminoacyl tRNA synthase complex-interacting multifunctional protein 1 [OS=Homo sapiens]	0	10.649	17	5	5	5	312	34.3	8.43	8.58	5	1
RPL7A	FALSE	High	Master Protein	P62424	60S ribosomal protein L7a [OS=Homo sapiens]	0	10.602	9	4	4	4	266	30	10.61	10.42	4	1
UBA52	FALSE	High	Master Protein	P62987	Ubiquitin-60S ribosomal protein L40 [OS=Homo sapiens]	0	10.587	25	3	4	3	128	14.7	9.83	4.94	3	1
SSB	FALSE	High	Master Protein	P05455	Lupus La protein [OS=Homo sapiens]	0	10.427	6	2	3	2	408	46.8	7.12	7.85	2	1
RPL6	FALSE	High	Master Protein	Q02878	60S ribosomal protein L6 [OS=Homo sapiens]	0	10.31	11	4	5	4	288	32.7	10.58	8.71	4	1
PUF60	FALSE	High	Master Protein	Q9UHX1	poly(U)-binding-splicing factor PUF60 [OS=Homo sapiens]	0	10.222	7	4	5	4	559	59.8	5.29	8.39	4	1
BICC1	FALSE	High	Master Protein	Q9H694	Protein bicaudal C homolog 1 [OS=Homo sapiens]	0	10.156	5	4	4	4	974	104.8	8.54	8.96	4	1
SLC25A6	FALSE	High	Master Protein	P12236	ADP/ATP translocase 3 [OS=Homo sapiens]	0	10.147	8	3	4	1	298	32.8	9.74	6.86	3	1
HSPA8	FALSE	High	Master Protein	P11142	Heat shock cognate 71 kDa protein [OS=Homo sapiens]	0	10.127	5	4	4	4	646	70.9	5.52	9.59	4	1
ZC3H7B	FALSE	High	Master Protein	Q9UGR2	Zinc finger CCCH domain-containing protein 7B [OS=Homo sapiens]	0	9.994	5	4	4	4	993	111.5	7.17	4.74	4	1
RPS14	FALSE	High	Master Protein	P62263	40S ribosomal protein S14 [OS=Homo sapiens]	0	9.982	17	3	3	3	151	16.3	10.05	6.57	3	1
SUB1	FALSE	High	Master Protein	P53999	Activated RNA polymerase II transcriptional coactivator p15 [OS=Homo sapiens]	0	9.916	28	4	4	4	127	14.4	9.6	7.07	4	1
G3BP1	FALSE	High	Master Protein	Q13283	Ras GTPase-activating protein-binding protein 1 [OS=Homo sapiens]	0	9.837	8	4	4	3	466	52.1	5.52	7.22	4	1
DYNC1H1	FALSE	High	Master Protein	Q14204	Cytoplasmic dynein 1 heavy chain 1 [OS=Homo sapiens]	0	9.806	1	5	6	5	4646	532.1	6.4	3.87	5	1
RPL10A	FALSE	High	Master Protein	P62906	60S ribosomal protein L10A [OS=Homo sapiens]	0	9.792	15	4	6	4	217	24.8	9.94	7.86	4	1
DDX3Y	FALSE	High	Master Protein	O15523	atp-dependent rna helicase ddx3y [OS=Homo sapiens]	0	9.791	6	3	3	3	660	73.1	7.55	5.2	3	1
PTBP3	FALSE	High	Master Protein	O95758	Isoform 1 of Polypyrimidine tract-binding protein 3 [OS=Homo sapiens]	0	9.786	7	4	4	2	521	56.5	9.22	8.91	4	1
RPL10	FALSE	High	Master Protein	P27635	60S ribosomal protein L10 [OS=Homo sapiens]	0	9.75	10	2	4	2	214	24.6	10.08	7.99	2	1
S100A6	FALSE	High	Master Protein	P06703	protein S100-A6 [OS=Homo sapiens]	0	9.59	40	2	2	2	90	10.2	5.48	6.54	2	1
IKBIP	FALSE	High	Master Protein	Q70UQ0	Isoform 4 of Inhibitor of nuclear factor kappa-B kinase-interacting protein [OS=Homo sapiens]	0	9.577	13	5	5	3	377	43.1	4.92	6.15	5	1
H1FX	FALSE	High	Master Protein	Q92522	Histone H1x [OS=Homo sapiens]	0	9.406	8	2	2	2	213	22.5	10.76	6.53	2	1
SERPINH1	FALSE	High	Master Protein	P50454	Serpin H1 [OS=Homo sapiens]	0	9.279	7	3	3	3	418	46.4	8.69	7.96	3	1
RPL13A	FALSE	High	Master Protein	P40429	60S ribosomal protein L13a [OS=Homo sapiens]	0	9.27	17	4	4	4	203	23.6	10.93	8.5	4	1
LUC7L3	FALSE	High	Master Protein	O95232	Luc7-like protein 3 [OS=Homo sapiens]	0	9.161	11	4	4	4	432	51.4	9.79	3.91	4	1
HNRNPUL1	FALSE	High	Master Protein	Q9BUJ2	Heterogeneous nuclear ribonucleoprotein U-like protein 1 [OS=Homo sapiens]	0	9.148	4	5	5	5	856	95.7	6.92	6.99	5	1
RTCB	FALSE	High	Master Protein	Q9Y3I0	tRNA-splicing ligase RtcB homolog [OS=Homo sapiens]	0	9.131	7	4	4	4	505	55.2	7.23	9.35	4	1
EEF1B2	FALSE	High	Master Protein	P24534	Elongation factor 1-beta [OS=Homo sapiens]	0	9.103	11	4	4	2	225	24.7	4.67	7.33	4	1
HRNR	FALSE	High	Master Protein	Q86YZ3	Hornerin [OS=Homo sapiens]	0	9.089	5	2	2	2	2850	282.2	10.04	6.06	2	1
HIST2H2AB	FALSE	High	Master Protein	Q8IUE6	Histone H2A type 2-B [OS=Homo sapiens]	0	9.063	28	2	3	2	130	14	10.89	5.5	2	1
CTNND1	FALSE	High	Master Protein	O60716	Catenin delta-1 [OS=Homo sapiens]	0	9.01	3	3	4	3	968	108.1	6.23	5.07	3	1
RPL12	FALSE	High	Master Protein	P30050	60S ribosomal protein L12 [OS=Homo sapiens]	0	8.951	19	3	3	3	165	17.8	9.42	6.93	3	1
DARS	FALSE	High	Master Protein	P14868	Aspartate--tRNA ligase, cytoplasmic [OS=Homo sapiens]	0	8.949	7	4	4	4	501	57.1	6.55	9.09	4	1
IARS	FALSE	High	Master Protein	P41252	isoleucine--tRNA ligase, cytoplasmic [OS=Homo sapiens]	0	8.863	2	2	3	2	1262	144.4	6.15	7.89	2	1
RBFOX2	FALSE	High	Master Protein	O43251	RNA binding protein fox-1 homolog 2 [OS=Homo sapiens]	0	8.833	5	2	3	2	390	41.3	7.27	5.49	2	1
ZNFX1	FALSE	High	Master Protein	Q9P2E3	NFX1-type zinc finger-containing protein 1 [OS=Homo sapiens]	0	8.777	2	4	4	4	1918	220.1	7.3	5.08	4	1
STAU2	FALSE	High	Master Protein	Q9NUL3	Double-stranded RNA-binding protein Staufen homolog 2 [OS=Homo sapiens]	0	8.768	5	4	4	1	570	62.6	9.61	4.45	4	1
RPL24	FALSE	High	Master Protein	P83731	60S ribosomal protein L24 [OS=Homo sapiens]	0	8.732	21	4	7	4	157	17.8	11.25	14.43	4	1
U2AF1	FALSE	High	Master Protein	Q01081	Splicing factor U2AF 35 kDa subunit [OS=Homo sapiens]	0	8.552	13	3	3	3	240	27.9	8.81	3.53	3	1
FMR1	FALSE	High	Master Protein	Q06787	synaptic functional regulator FMR1 [OS=Homo sapiens]	0	8.537	6	4	4	1	632	71.1	7.42	7.32	4	1
AGO2	FALSE	High	Master Protein	Q9UKV8	Protein argonaute-2 [OS=Homo sapiens]	0	8.494	4	3	3	2	859	97.1	9.19	6.45	3	1
CAVIN3	FALSE	High	Master Protein	Q969G5	Caveolae-associated protein 3 [OS=Homo sapiens]	0	8.467	7	2	3	2	261	27.7	6.43	7.56	2	1
TNRC6B	FALSE	High	Master Protein	Q9UPQ9	Trinucleotide repeat-containing gene 6B protein [OS=Homo sapiens]	0	8.466	1	2	2	2	1833	193.9	6.76	5.38	2	1
RTCA	FALSE	High	Master Protein	O00442	RNA 3'-terminal phosphate cyclase [OS=Homo sapiens]	0	8.431	7	3	4	3	366	39.3	7.85	8.79	3	1
ARL6IP4	FALSE	High	Master Protein	Q66PJ3	Isoform 2 of ADP-ribosylation factor-like protein 6-interacting protein 4 [OS=Homo sapiens]	0	8.416	5	4	4	4	413	44.1	10.98	6.32	4	1
RAI14	FALSE	High	Master Protein	Q9P0K7	Ankycorbin [OS=Homo sapiens]	0	8.281	4	4	4	4	980	110	6.21	3.68	4	1
NA	FALSE	High	Master Protein	Q13748	tubulin alpha-3C/D chain [OS=Homo sapiens]	0	8.195	8	4	4	4	450	49.9	5.1	9.31	4	1
FXR2	FALSE	High	Master Protein	P51116	Fragile X mental retardation syndrome-related protein 2 [OS=Homo sapiens]	0	8.063	5	3	3	1	673	74.2	6.23	3.88	3	1
PRKDC	FALSE	High	Master Protein	P78527	DNA-dependent protein kinase catalytic subunit [OS=Homo sapiens]	0	8.061	1	3	3	3	4128	468.8	7.12	4.83	3	1
HNRNPH1	FALSE	High	Master Protein	P31943	Heterogeneous nuclear ribonucleoprotein H [OS=Homo sapiens]	0	8.051	8	4	5	4	449	49.2	6.3	7.85	4	1
RPL19	FALSE	High	Master Protein	P84098	60S ribosomal protein L19 [OS=Homo sapiens]	0	8.033	14	3	3	3	196	23.5	11.47	6.83	3	1
HIST1H1A	FALSE	High	Master Protein	Q02539	Histone H1.1 [OS=Homo sapiens]	0	7.996	15	3	4	1	215	21.8	10.99	7.06	3	1
CELF1	FALSE	High	Master Protein	Q92879	CUGBP Elav-like family member 1 [OS=Homo sapiens]	0	7.993	6	3	3	3	486	52	8.46	6.01	3	1
MBNL2	FALSE	High	Master Protein	Q5VZF2	muscleblind-like protein 2 [OS=Homo sapiens]	0	7.94	9	4	4	1	373	40.5	8.38	4.36	4	1
PKM	FALSE	High	Master Protein	P14618	Pyruvate kinase PKM [OS=Homo sapiens]	0	7.878	5	2	3	2	531	57.9	7.84	0	2	1
RPL13	FALSE	High	Master Protein	P26373	60S ribosomal protein L13 [OS=Homo sapiens]	0	7.84	10	3	3	3	211	24.2	11.65	8.3	3	1
ILF2	FALSE	High	Master Protein	Q12905	Interleukin enhancer-binding factor 2 [OS=Homo sapiens]	0	7.836	6	4	4	4	390	43	5.26	8.31	4	1
RPL35A	FALSE	High	Master Protein	P18077	60S ribosomal protein L35a [OS=Homo sapiens]	0	7.746	19	2	3	2	110	12.5	11.06	7	2	1
RPL14	FALSE	High	Master Protein	P50914	60S ribosomal protein L14 [OS=Homo sapiens]	0	7.704	15	4	4	4	215	23.4	10.93	7.75	4	1
ARGLU1	FALSE	High	Master Protein	Q9NWB6	Arginine and glutamate-rich protein 1 [OS=Homo sapiens]	0	7.692	9	4	4	4	273	33.2	10.35	9.38	4	1
CAVIN1	FALSE	High	Master Protein	Q6NZI2	caveolae-associated protein 1 [OS=Homo sapiens]	0	7.683	6	4	4	4	390	43.5	5.6	7.33	4	1
RPS24	FALSE	High	Master Protein	P62847	40S ribosomal protein S24 [OS=Homo sapiens]	0	7.683	8	2	3	2	133	15.4	10.78	6.89	2	1
RPL23	FALSE	High	Master Protein	P62829	60S ribosomal protein L23 [OS=Homo sapiens]	0	7.677	14	3	3	3	140	14.9	10.51	7.98	3	1
EIF3H	FALSE	High	Master Protein	O15372	Eukaryotic translation initiation factor 3 subunit H [OS=Homo sapiens]	0	7.615	5	1	1	1	352	39.9	6.54	3.92	1	1
COX4I1	FALSE	High	Master Protein	P13073	Cytochrome c oxidase subunit 4 isoform 1, mitochondrial [OS=Homo sapiens]	0	7.597	17	3	3	3	169	19.6	9.51	7.34	3	1
NCKAP1	FALSE	High	Master Protein	Q9Y2A7	Nck-associated protein 1 [OS=Homo sapiens]	0	7.542	3	3	3	3	1128	128.7	6.62	3.63	3	1
IQGAP1	FALSE	High	Master Protein	P46940	Ras GTPase-activating-like protein IQGAP1 [OS=Homo sapiens]	0	7.497	2	3	3	3	1657	189.1	6.48	1.83	3	1
SRPRA	FALSE	High	Master Protein	P08240	signal recognition particle receptor subunit alpha [OS=Homo sapiens]	0	7.454	5	4	4	4	638	69.8	8.95	4.48	4	1
GIGYF2	FALSE	High	Master Protein	Q6Y7W6	GRB10-interacting GYF protein 2 [OS=Homo sapiens]	0	7.436	3	3	3	2	1299	150	5.54	6.18	3	1
TMPO	FALSE	High	Master Protein	P42166	Lamina-associated polypeptide 2, isoform alpha [OS=Homo sapiens]	0	7.401	5	3	3	3	694	75.4	7.66	4.17	3	1
MYH9	FALSE	High	Master Protein	P35579	Myosin-9 [OS=Homo sapiens]	0	7.379	2	3	3	3	1960	226.4	5.6	2.18	3	1
PCF11	FALSE	High	Master Protein	O94913	Pre-mRNA cleavage complex 2 protein Pcf11 [OS=Homo sapiens]	0	7.363	2	3	3	3	1555	172.9	8.48	0	3	1
RPL17	FALSE	High	Master Protein	P18621	60S ribosomal protein L17 [OS=Homo sapiens]	0	7.286	15	3	3	3	184	21.4	10.17	6.52	3	1
PCOLCE	FALSE	High	Master Protein	Q15113	Procollagen C-endopeptidase enhancer 1 [OS=Homo sapiens]	0	7.281	3	1	2	1	449	47.9	7.43	4.55	1	1
AP2B1	FALSE	High	Master Protein	P63010	AP-2 complex subunit beta [OS=Homo sapiens]	0	7.261	3	3	3	3	937	104.5	5.38	2.62	3	1
SRSF1	FALSE	High	Master Protein	Q07955	Serine/arginine-rich splicing factor 1 [OS=Homo sapiens]	0	7.253	11	3	3	3	248	27.7	10.36	5.84	3	1
COL5A2	FALSE	High	Master Protein	P05997	Collagen alpha-2(V) chain [OS=Homo sapiens]	0	7.208	2	3	3	3	1499	144.8	6.46	2.7	3	1
UBTF	FALSE	High	Master Protein	P17480	Nucleolar transcription factor 1 [OS=Homo sapiens]	0	7.165	5	4	4	4	764	89.4	5.81	7.57	4	1
SLC25A5	FALSE	High	Master Protein	P05141	ADP/ATP translocase 2 [OS=Homo sapiens]	0	7.051	7	3	3	1	298	32.8	9.69	4.39	3	1
PIP5K1C	FALSE	High	Master Protein	O60331	Phosphatidylinositol 4-phosphate 5-kinase type-1 gamma [OS=Homo sapiens]	0	7.042	4	2	2	2	668	73.2	5.29	2.13	2	1
CAPRIN1	FALSE	High	Master Protein	Q14444	Caprin-1 [OS=Homo sapiens]	0	7.04	4	3	3	3	709	78.3	5.25	2.31	3	1
FNDC3B	FALSE	High	Master Protein	Q53EP0	Fibronectin type III domain-containing protein 3B [OS=Homo sapiens]	0	7.038	1	1	1	1	1204	132.8	5.95	3.79	1	1
SRRM2	FALSE	High	Master Protein	Q9UQ35	serine/arginine repetitive matrix protein 2 [OS=Homo sapiens]	0	6.921	1	3	3	3	2752	299.4	12.06	2.23	3	1
MTDH	FALSE	High	Master Protein	Q86UE4	protein LYRIC [OS=Homo sapiens]	0	6.897	5	3	3	3	582	63.8	9.32	6.52	3	1
LACTB	FALSE	High	Master Protein	P83111	Serine beta-lactamase-like protein LACTB, mitochondrial [OS=Homo sapiens]	0	6.826	4	2	2	2	547	60.7	8.53	4.87	2	1
LARS	FALSE	High	Master Protein	Q9P2J5	Leucine--tRNA ligase, cytoplasmic [OS=Homo sapiens]	0	6.771	2	3	3	3	1176	134.4	7.3	4.54	3	1
STT3A	FALSE	High	Master Protein	P46977	Dolichyl-diphosphooligosaccharide--protein glycosyltransferase subunit STT3A [OS=Homo sapiens]	0	6.742	4	3	3	3	705	80.5	8.07	4.57	3	1
RPS13	FALSE	High	Master Protein	P62277	40S ribosomal protein S13 [OS=Homo sapiens]	0	6.735	15	3	4	3	151	17.2	10.54	5.81	3	1
CPT1A	FALSE	High	Master Protein	P50416	Carnitine O-palmitoyltransferase 1, liver isoform [OS=Homo sapiens]	0	6.691	5	3	3	3	773	88.3	8.65	1.96	3	1
SSR3	FALSE	High	Master Protein	Q9UNL2	Translocon-associated protein subunit gamma [OS=Homo sapiens]	0	6.633	11	3	3	3	185	21.1	9.61	6.51	3	1
RPS3	FALSE	High	Master Protein	P23396	40S ribosomal protein S3 [OS=Homo sapiens]	0	6.528	11	3	3	3	243	26.7	9.66	4.56	3	1
NPM1	FALSE	High	Master Protein	P06748	Nucleophosmin [OS=Homo sapiens]	0	6.518	11	3	3	3	294	32.6	4.78	2.32	3	1
PARP1	FALSE	High	Master Protein	P09874	Poly [ADP-ribose] polymerase 1 [OS=Homo sapiens]	0	6.489	2	2	2	2	1014	113	8.88	5.08	2	1
PSPC1	FALSE	High	Master Protein	Q8WXF1	Paraspeckle component 1 [OS=Homo sapiens]	0	6.485	6	4	4	2	523	58.7	6.67	7.38	4	1
HMGB1	FALSE	High	Master Protein	P09429	High mobility group protein B1 [OS=Homo sapiens]	0	6.484	12	3	4	3	215	24.9	5.74	5.21	3	1
SRSF11	FALSE	High	Master Protein	Q05519	serine/arginine-rich splicing factor 11 [OS=Homo sapiens]	0	6.427	7	3	3	3	484	53.5	10.52	0	3	1
RPL8	FALSE	High	Master Protein	P62917	60S ribosomal protein L8 [OS=Homo sapiens]	0	6.262	10	3	3	3	257	28	11.03	6.87	3	1
PRPF40A	FALSE	High	Master Protein	O75400	pre-mRNA-processing factor 40 homolog A [OS=Homo sapiens]	0	6.223	1	1	2	1	957	108.7	7.56	5.94	1	1
PUM1	FALSE	High	Master Protein	Q14671	Pumilio homolog 1 [OS=Homo sapiens]	0	6.183	2	3	3	1	1186	126.4	6.84	5.54	3	1
QARS	FALSE	High	Master Protein	P47897	glutamine--tRNA ligase [OS=Homo sapiens]	0	6.148	3	3	3	3	775	87.7	7.15	4.24	3	1
RARS	FALSE	High	Master Protein	P54136	arginine--tRNA ligase, cytoplasmic [OS=Homo sapiens]	0	6.04	4	3	4	3	660	75.3	6.68	9.6	3	1
ERLIN1	FALSE	High	Master Protein	O75477	erlin-1 [OS=Homo sapiens]	0	6.036	8	3	3	3	346	38.9	7.87	1.75	3	1
SEC62	FALSE	High	Master Protein	Q99442	translocation protein sec62 [OS=Homo sapiens]	0	6.02	3	1	2	1	399	45.8	7.12	2.94	1	1
NFIC	FALSE	High	Master Protein	P08651	Nuclear factor 1 C-type [OS=Homo sapiens]	0	6.007	5	2	3	2	508	55.6	8.38	0	2	1
ACLY	FALSE	High	Master Protein	P53396	ATP-citrate synthase [OS=Homo sapiens]	0	5.969	2	1	1	1	1101	120.8	7.33	2.93	1	1
HDGFL2	FALSE	High	Master Protein	Q7Z4V5	Hepatoma-derived growth factor-related protein 2 [OS=Homo sapiens]	0	5.912	4	2	2	2	671	74.3	7.49	4.74	2	1
ZNF346	FALSE	High	Master Protein	Q9UL40	Zinc finger protein 346 [OS=Homo sapiens]	0	5.889	9	3	4	3	294	32.9	9.09	6.8	3	1
CPSF7	FALSE	High	Master Protein	Q8N684	Cleavage and polyadenylation specificity factor subunit 7 [OS=Homo sapiens]	0	5.852	5	2	2	2	471	52	8	3.73	2	1
ZFR	FALSE	High	Master Protein	Q96KR1	Zinc finger RNA-binding protein [OS=Homo sapiens]	0	5.838	2	2	2	2	1074	116.9	9.04	4.19	2	1
IFIT1	FALSE	High	Master Protein	P09914	interferon-induced protein with tetratricopeptide repeats 1 [OS=Homo sapiens]	0	5.833	5	3	3	2	478	55.3	7.2	6.36	3	1
PTBP2	FALSE	High	Master Protein	Q9UKA9	Polypyrimidine tract-binding protein 2 [OS=Homo sapiens]	0	5.806	5	3	3	3	531	57.5	8.66	4.14	3	1
HSPA5	FALSE	High	Master Protein	P11021	78 kDa glucose-regulated protein [OS=Homo sapiens]	0	5.765	4	3	3	3	654	72.3	5.16	3.98	3	1
SREK1	FALSE	High	Master Protein	Q8WXA9	Splicing regulatory glutamine/lysine-rich protein 1 [OS=Homo sapiens]	0	5.716	2	1	2	1	508	59.3	10.39	5.16	1	1
TRO	FALSE	High	Master Protein	Q12816	Trophinin [OS=Homo sapiens]	0	5.605	1	1	1	1	1431	143.6	9.03	3.81	1	1
RPS5	FALSE	High	Master Protein	P46782	40S ribosomal protein S5 [OS=Homo sapiens]	0	5.552	9	3	3	3	204	22.9	9.72	4.56	3	1
HMGN2	FALSE	High	Master Protein	P05204	Non-histone chromosomal protein HMG-17 [OS=Homo sapiens]	0	5.469	24	2	2	1	90	9.4	9.99	3.98	2	1
HSPD1	FALSE	High	Master Protein	P10809	60 kDa heat shock protein, mitochondrial [OS=Homo sapiens]	0	5.377	8	2	2	2	573	61	5.87	2.07	2	1
P4HB	FALSE	High	Master Protein	P07237	Protein disulfide-isomerase [OS=Homo sapiens]	0	5.313	4	2	2	2	508	57.1	4.87	1.77	2	1
RPN1	FALSE	High	Master Protein	P04843	Dolichyl-diphosphooligosaccharide--protein glycosyltransferase subunit 1 [OS=Homo sapiens]	0	5.24	3	2	2	2	607	68.5	6.38	4.04	2	1
VAPA	FALSE	High	Master Protein	Q9P0L0	vesicle-associated membrane protein-associated protein A [OS=Homo sapiens]	0	5.225	8	2	2	2	249	27.9	8.62	2.62	2	1
TXLNA	FALSE	High	Master Protein	P40222	TXLNA	0	5.198	4	3	3	3	546	61.9	6.52	5.74	3	1
FHL2	FALSE	High	Master Protein	Q14192	Four and a half LIM domains protein 2 [OS=Homo sapiens]	0	5.188	8	2	2	2	279	32.2	7.55	4.32	2	1
APOBEC3C	FALSE	High	Master Protein	Q9NRW3	DNA dC->dU-editing enzyme APOBEC-3C [OS=Homo sapiens]	0	5.085	7	1	1	1	190	22.8	7.59	4.53	1	1
COL16A1	FALSE	High	Master Protein	Q07092	collagen alpha-1(XVI) chain [OS=Homo sapiens]	0	5.037	1	2	2	2	1604	157.7	7.84	4.11	2	1
TARDBP	FALSE	High	Master Protein	Q13148	TAR DNA-binding protein 43 [OS=Homo sapiens]	0	4.988	5	2	2	2	414	44.7	6.19	2.16	2	1
EIF2S2	FALSE	High	Master Protein	P20042	Eukaryotic translation initiation factor 2 subunit 2 [OS=Homo sapiens]	0	4.985	6	2	2	2	333	38.4	5.8	3.69	2	1
PUM2	FALSE	High	Master Protein	Q8TB72	pumilio homolog 2 [OS=Homo sapiens]	0	4.969	2	3	3	1	1066	114.1	7.08	3.48	3	1
ANKRD17	FALSE	High	Master Protein	O75179	Ankyrin repeat domain-containing protein 17 [OS=Homo sapiens]	0	4.951	1	1	1	1	2603	274.1	6.52	2.47	1	1
IGF2BP3	FALSE	High	Master Protein	O00425	Insulin-like growth factor 2 mRNA-binding protein 3 [OS=Homo sapiens]	0	4.936	4	2	2	2	579	63.7	8.87	1.72	2	1
ATP5F1A	FALSE	High	Master Protein	P25705	ATP synthase subunit alpha, mitochondrial [OS=Homo sapiens]	0	4.896	3	2	2	2	553	59.7	9.13	4.6	2	1
SRSF6	FALSE	High	Master Protein	Q13247	Serine/arginine-rich splicing factor 6 [OS=Homo sapiens]	0	4.861	6	3	3	3	344	39.6	11.43	1.7	3	1
TAF15	FALSE	High	Master Protein	Q92804	TATA-binding protein-associated factor 2N [OS=Homo sapiens]	0	4.843	8	2	2	2	592	61.8	8.02	4.08	2	1
RAN	FALSE	High	Master Protein	P62826	GTP-binding nuclear protein RAN [OS=Homo sapiens]	0	4.815	9	2	2	2	216	24.4	7.49	4.09	2	1
PFN1	FALSE	High	Master Protein	P07737	profilin-1 [OS=Homo sapiens]	0	4.8	10	1	2	1	140	15	8.27	1.7	1	1
DAZAP1	FALSE	High	Master Protein	Q96EP5	DAZ-associated protein 1 [OS=Homo sapiens]	0	4.771	2	1	2	1	407	43.4	8.56	0	1	1
MCCC1	FALSE	High	Master Protein	Q96RQ3	Methylcrotonoyl-CoA carboxylase subunit alpha, mitochondrial [OS=Homo sapiens]	0	4.688	3	2	2	2	725	80.4	7.78	4.35	2	1
LTF	FALSE	High	Master Protein	P02788	Lactotransferrin [OS=Homo sapiens]	0	4.684	8	2	2	2	710	78.1	8.12	0	2	1
USP10	FALSE	High	Master Protein	Q14694	Ubiquitin carboxyl-terminal hydrolase 10 [OS=Homo sapiens]	0	4.657	2	2	2	2	798	87.1	5.31	1.72	2	1
RPL29	FALSE	High	Master Protein	P47914	60S ribosomal protein L29 [OS=Homo sapiens]	0	4.564	14	2	2	2	159	17.7	11.66	3.69	2	1
TRIP12	FALSE	High	Master Protein	Q14669	E3 ubiquitin-protein ligase TRIP12 [OS=Homo sapiens]	0	4.508	1	2	2	2	1992	220.3	8.48	1.84	2	1
EIF4ENIF1	FALSE	High	Master Protein	Q9NRA8	Eukaryotic translation initiation factor 4E transporter [OS=Homo sapiens]	0	4.502	2	2	2	2	985	108.1	8.32	1.8	2	1
RPL15	FALSE	High	Master Protein	P61313	60S ribosomal protein L15 [OS=Homo sapiens]	0	4.476	12	3	3	3	204	24.1	11.62	3.75	3	1
RPL37A	FALSE	High	Master Protein	P61513	60S ribosomal protein L37a [OS=Homo sapiens]	0	4.449	18	2	2	2	92	10.3	10.43	2.21	2	1
NSUN2	FALSE	High	Master Protein	Q08J23	tRNA (Cytosine(34)-C(5))-methyltransferase [OS=Homo sapiens]	0	4.449	2	2	2	2	767	86.4	6.77	4.47	2	1
MYO9B	FALSE	High	Master Protein	Q13459	Unconventional myosin-IXb [OS=Homo sapiens]	0	4.436	1	2	2	2	2157	243.2	8.75	2.02	2	1
SRP14	FALSE	High	Master Protein	P37108	Signal recognition particle 14 kDa protein [OS=Homo sapiens]	0	4.326	15	2	2	2	136	14.6	10.04	4.19	2	1
PARP4	FALSE	High	Master Protein	Q9UKK3	Poly [ADP-ribose] polymerase 4 [OS=Homo sapiens]	0	4.324	1	2	2	2	1724	192.5	5.66	4.36	2	1
SLC25A3	FALSE	High	Master Protein	Q00325	Phosphate carrier protein, mitochondrial [OS=Homo sapiens]	0	4.318	5	2	2	2	362	40.1	9.38	4.51	2	1
TFAM	FALSE	High	Master Protein	Q00059	Transcription factor A, mitochondrial [OS=Homo sapiens]	0	4.313	9	2	2	2	246	29.1	9.72	1.76	2	1
XRCC5	FALSE	High	Master Protein	P13010	X-ray repair cross-complementing protein 5 [OS=Homo sapiens]	0	4.277	2	1	1	1	732	82.7	5.81	2.28	1	1
PHB	FALSE	High	Master Protein	P35232	Prohibitin [OS=Homo sapiens]	0	4.259	12	2	3	2	272	29.8	5.76	1.87	2	1
P4HA1	FALSE	High	Master Protein	P13674	prolyl 4-hydroxylase subunit alpha-1 [OS=Homo sapiens]	0	4.256	2	1	1	1	534	61	6.01	2.53	1	1
HADHA	FALSE	High	Master Protein	P40939	Trifunctional enzyme subunit alpha, mitochondrial [OS=Homo sapiens]	0	4.235	3	2	2	2	763	82.9	9.04	0	2	1
MTHFD1	FALSE	High	Master Protein	P11586	C-1-tetrahydrofolate synthase, cytoplasmic [OS=Homo sapiens]	0	4.221	2	2	2	2	935	101.5	7.3	3.63	2	1
AGO1	FALSE	High	Master Protein	Q9UL18	protein argonaute-1 [OS=Homo sapiens]	0	4.209	2	2	2	1	857	97.2	9.16	1.66	2	1
TMEM214	FALSE	High	Master Protein	Q6NUQ4	Transmembrane protein 214 [OS=Homo sapiens]	0	4.147	3	2	2	2	689	77.1	9.14	2.06	2	1
SEC61A1	FALSE	High	Master Protein	P61619	Protein transport protein Sec61 subunit alpha isoform 1 [OS=Homo sapiens]	0	4.125	2	1	2	1	476	52.2	8.06	0	1	1
IMPDH2	FALSE	High	Master Protein	P12268	inosine-5'-monophosphate dehydrogenase 2 [OS=Homo sapiens]	0	4.099	4	2	2	2	514	55.8	6.9	3.72	2	1
OLFM4	FALSE	High	Master Protein	Q6UX06	Olfactomedin-4 [OS=Homo sapiens]	0	4.089	4	1	1	1	510	57.2	5.69	2.46	1	1
HMGN4	FALSE	High	Master Protein	O00479	High mobility group nucleosome-binding domain-containing protein 4 [OS=Homo sapiens]	0	4.076	22	2	2	1	90	9.5	10.48	3.38	2	1
SERF2	FALSE	High	Master Protein	P84101	Small EDRK-rich factor 2 [OS=Homo sapiens]	0	4.074	32	2	2	2	59	6.9	10.45	2.36	2	1
ABCF2	FALSE	High	Master Protein	Q9UG63	ATP-binding cassette sub-family F member 2 [OS=Homo sapiens]	0	4.055	2	1	1	1	623	71.2	7.37	2.35	1	1
ESYT2	FALSE	High	Master Protein	A0FGR8	Extended synaptotagmin-2 [OS=Homo sapiens]	0	3.951	1	1	1	1	921	102.3	9.26	2.99	1	1
RPL22	FALSE	High	Master Protein	P35268	60S ribosomal protein L22 [OS=Homo sapiens]	0	3.937	10	1	1	1	128	14.8	9.19	2.72	1	1
TARBP2	FALSE	High	Master Protein	Q15633	RISC-loading complex subunit TARBP2 [OS=Homo sapiens]	0	3.936	4	1	1	1	366	39	6.54	2.27	1	1
SRSF7	FALSE	High	Master Protein	Q16629	serine/arginine-rich splicing factor 7 [OS=Homo sapiens]	0	3.907	9	2	2	2	238	27.4	11.82	0	2	1
ZC3H4	FALSE	High	Master Protein	Q9UPT8	Zinc finger CCCH domain-containing protein 4 [OS=Homo sapiens]	0	3.867	2	2	2	2	1303	140.2	6.27	1.71	2	1
SPATS2	FALSE	High	Master Protein	Q86XZ4	Spermatogenesis-associated serine-rich protein 2 [OS=Homo sapiens]	0	3.83	4	2	2	1	545	59.5	8.9	2.03	2	1
P4HA2	FALSE	High	Master Protein	O15460	Prolyl 4-hydroxylase subunit alpha-2 [OS=Homo sapiens]	0	3.827	2	1	1	1	535	60.9	5.71	2.47	1	1
TRIO	FALSE	High	Master Protein	O75962	Triple functional domain protein [OS=Homo sapiens]	0	3.811	1	2	2	2	3097	346.7	6.37	0	2	1
EEF1E1	FALSE	High	Master Protein	O43324	Eukaryotic translation elongation factor 1 epsilon-1 [OS=Homo sapiens]	0	3.726	6	2	2	2	174	19.8	8.54	3.75	2	1
LARP1	FALSE	High	Master Protein	Q6PKG0	La-related protein 1 [OS=Homo sapiens]	0	3.716	1	1	1	1	1096	123.4	8.82	2.53	1	1
PA2G4	FALSE	High	Master Protein	Q9UQ80	proliferation-associated protein 2G4 [OS=Homo sapiens]	0	3.68	4	2	2	2	394	43.8	6.55	1.87	2	1
CCT3	FALSE	High	Master Protein	P49368	T-complex protein 1 subunit gamma [OS=Homo sapiens]	0	3.653	3	2	2	2	545	60.5	6.49	4.13	2	1
RBM25	FALSE	High	Master Protein	P49756	RNA-binding protein 25 [OS=Homo sapiens]	0	3.648	2	2	2	2	843	100.1	6.32	4.44	2	1
FIP1L1	FALSE	High	Master Protein	Q6UN15	Pre-mRNA 3'-end-processing factor FIP1 [OS=Homo sapiens]	0	3.594	2	1	1	1	594	66.5	5.59	2.29	1	1
TIAL1	FALSE	High	Master Protein	Q01085	Nucleolysin TIAR [OS=Homo sapiens]	0	3.572	3	1	1	1	375	41.6	7.74	2.28	1	1
DRG1	FALSE	High	Master Protein	Q9Y295	developmentally-regulated GTP-binding protein 1 [OS=Homo sapiens]	0	3.568	4	1	1	1	367	40.5	8.9	1.96	1	1
EIF2B4	FALSE	High	Master Protein	Q9UI10	translation initiation factor eIF-2B subunit delta [OS=Homo sapiens]	0	3.552	3	1	1	1	523	57.5	9.38	1.84	1	1
LETM1	FALSE	High	Master Protein	O95202	mitochondrial proton/calcium exchanger protein [OS=Homo sapiens]	0	3.476	2	1	2	1	739	83.3	6.7	5.22	1	1
PIP5K1A	FALSE	High	Master Protein	Q99755	Phosphatidylinositol 4-phosphate 5-kinase type-1 alpha [OS=Homo sapiens]	0	3.476	2	1	1	1	562	62.6	8.21	2.53	1	1
SLC39A7	FALSE	High	Master Protein	Q92504	Zinc transporter SLC39A7 [OS=Homo sapiens]	0	3.468	2	1	1	1	469	50.1	6.87	1.82	1	1
MPO	FALSE	High	Master Protein	P05164	Myeloperoxidase [OS=Homo sapiens]	0	3.44	5	2	2	2	745	83.8	8.97	0	2	1
STRAP	FALSE	High	Master Protein	Q9Y3F4	Serine-threonine kinase receptor-associated protein [OS=Homo sapiens]	0	3.435	3	1	1	1	350	38.4	5.12	2.27	1	1
COL8A1	FALSE	High	Master Protein	P27658	collagen alpha-1(VIII) chain [OS=Homo sapiens]	0	3.382	2	1	1	1	744	73.3	9.61	2.37	1	1
TNRC6A	FALSE	High	Master Protein	Q8NDV7	Trinucleotide repeat-containing gene 6A protein [OS=Homo sapiens]	0	3.254	1	1	2	1	1962	210.2	7.01	3.81	1	1
SRSF3	FALSE	High	Master Protein	P84103	Serine/arginine-rich splicing factor 3 [OS=Homo sapiens]	0	3.239	6	1	1	1	164	19.3	11.65	2.97	1	1
DDOST	FALSE	High	Master Protein	P39656	Dolichyl-diphosphooligosaccharide--protein glycosyltransferase 48 kDa subunit [OS=Homo sapiens]	0	3.217	4	2	2	2	456	50.8	6.55	2.28	2	1
HSPA7	FALSE	High	Master Protein	P48741	Putative heat shock 70 kDa protein 7 [OS=Homo sapiens]	0	3.205	3	1	1	1	367	40.2	7.87	2.11	1	1
SRPRB	FALSE	High	Master Protein	Q9Y5M8	signal recognition particle receptor subunit beta [OS=Homo sapiens]	0	3.181	7	1	1	1	271	29.7	9.04	2.08	1	1
RPS18	FALSE	High	Master Protein	P62269	40S ribosomal protein S18 [OS=Homo sapiens]	0	3.16	11	2	2	2	152	17.7	10.99	3.94	2	1
TIA1	FALSE	High	Master Protein	P31483	nucleolysin TIA-1 isoform p40 [OS=Homo sapiens]	0	3.16	3	1	1	1	386	42.9	7.74	1.77	1	1
NTPCR	FALSE	High	Master Protein	Q9BSD7	Cancer-related nucleoside-triphosphatase [OS=Homo sapiens]	0	3.121	6	1	1	1	190	20.7	9.54	2.21	1	1
EIF3B	FALSE	High	Master Protein	P55884	Eukaryotic translation initiation factor 3 subunit B [OS=Homo sapiens]	0	3.104	2	1	1	1	814	92.4	5	1.93	1	1
RPL32	FALSE	High	Master Protein	P62910	60S ribosomal protein L32 [OS=Homo sapiens]	0	3.087	10	2	2	2	135	15.9	11.33	3.73	2	1
DEK	FALSE	High	Master Protein	P35659	Protein DEK [OS=Homo sapiens]	0	3.079	5	2	2	2	375	42.6	8.56	0	2	1
ASCC3	FALSE	High	Master Protein	Q8N3C0	Activating signal cointegrator 1 complex subunit 3 [OS=Homo sapiens]	0	3.071	1	2	2	2	2202	251.3	7.09	1.78	2	1
XRCC6	FALSE	High	Master Protein	P12956	X-ray repair cross-complementing protein 6 [OS=Homo sapiens]	0	3.043	2	1	1	1	609	69.8	6.64	2.22	1	1
CCN2	FALSE	High	Master Protein	P29279	Connective tissue growth factor [OS=Homo sapiens]	0	3.04	3	1	1	1	349	38.1	8	0	1	1
AP3S1	FALSE	High	Master Protein	Q92572	AP-3 complex subunit sigma-1 [OS=Homo sapiens]	0	3.034	6	1	1	1	193	21.7	5.39	2.28	1	1
UACA	FALSE	High	Master Protein	Q9BZF9	Uveal autoantigen with coiled-coil domains and ankyrin repeats [OS=Homo sapiens]	0	2.989	2	2	2	2	1416	162.4	7.03	1.69	2	1
PGAM5	FALSE	High	Master Protein	Q96HS1	Serine/threonine-protein phosphatase Pgam5, mitochondrial [OS=Homo sapiens]	0	2.964	6	2	2	2	289	32	8.68	3.39	2	1
DNAJC21	FALSE	High	Master Protein	Q5F1R6	DnaJ homolog subfamily C member 21 [OS=Homo sapiens]	0	2.949	3	1	1	1	531	62	5.47	0	1	1
EIF4A1	FALSE	High	Master Protein	P60842	Eukaryotic initiation factor 4A-I [OS=Homo sapiens]	0	2.922	4	1	1	1	406	46.1	5.48	1.79	1	1
EDIL3	FALSE	High	Master Protein	O43854	EGF-like repeat and discoidin I-like domain-containing protein 3 [OS=Homo sapiens]	0	2.916	2	1	1	1	480	53.7	7.28	1.94	1	1
SRP9	FALSE	High	Master Protein	P49458	Signal recognition particle 9 kDa protein [OS=Homo sapiens]	0	2.91	10	1	1	1	86	10.1	7.97	2.56	1	1
EBF2	FALSE	High	Master Protein	Q9HAK2	Transcription factor COE2 [OS=Homo sapiens]	0	2.887	2	1	1	1	575	62.6	9.06	2.46	1	1
EIF3L	FALSE	High	Master Protein	Q9Y262	eukaryotic translation initiation factor 3 subunit L [OS=Homo sapiens]	0	2.871	2	1	1	1	564	66.7	6.34	2.48	1	1
EIF2S3	FALSE	High	Master Protein	P41091	eukaryotic translation initiation factor 2 subunit 3 [OS=Homo sapiens]	0	2.862	2	1	1	1	472	51.1	8.4	2.14	1	1
DTYMK	FALSE	High	Master Protein	P23919	thymidylate kinase [OS=Homo sapiens]	0	2.839	7	2	2	2	212	23.8	8.27	1.62	2	1
CREB1	FALSE	High	Master Protein	P16220	Cyclic AMP-responsive element-binding protein 1 [OS=Homo sapiens]	0	2.832	3	1	1	1	341	36.7	5.57	0	1	1
RPS8	FALSE	High	Master Protein	P62241	40S ribosomal protein S8 [OS=Homo sapiens]	0	2.79	6	1	1	1	208	24.2	10.32	2.14	1	1
MMAA	FALSE	High	Master Protein	Q8IVH4	methylmalonic aciduria type A protein, mitochondrial [OS=Homo sapiens]	0	2.78	3	1	2	1	418	46.5	9.29	4.41	1	1
EIF5AL1	FALSE	High	Master Protein	Q6IS14	Eukaryotic translation initiation factor 5A-1-like [OS=Homo sapiens]	0	2.775	16	1	1	1	154	16.8	5	0	1	1
PSIP1	FALSE	High	Master Protein	O75475	PC4 and SFRS1-interacting protein [OS=Homo sapiens]	0.001	2.77	2	1	1	1	530	60.1	9.13	2.48	1	1
SLC25A1	FALSE	High	Master Protein	P53007	Tricarboxylate transport protein, mitochondrial [OS=Homo sapiens]	0.001	2.768	4	1	1	1	311	34	9.89	0	1	1
SMN1; SMN2	FALSE	High	Master Protein	Q16637	Survival motor neuron protein [OS=Homo sapiens]	0.001	2.762	4	1	1	1	294	31.8	6.55	1.85	1	1
HNRNPUL2	FALSE	High	Master Protein	Q1KMD3	heterogeneous nuclear ribonucleoprotein U-like protein 2 [OS=Homo sapiens]	0.001	2.76	2	2	3	2	747	85.1	4.91	3.43	2	1
THRAP3	FALSE	High	Master Protein	Q9Y2W1	Thyroid hormone receptor-associated protein 3 [OS=Homo sapiens]	0.001	2.751	1	1	1	1	955	108.6	10.15	1.8	1	1
COL11A1	FALSE	High	Master Protein	P12107	Collagen alpha-1(XI) chain [OS=Homo sapiens]	0.001	2.741	1	2	2	1	1806	181	5.17	3.3	2	1
TBL2	FALSE	High	Master Protein	Q9Y4P3	Transducin beta-like protein 2 [OS=Homo sapiens]	0.001	2.739	2	1	1	1	447	49.8	9.44	2.18	1	1
RPL34	FALSE	High	Master Protein	P49207	60S ribosomal protein L34 [OS=Homo sapiens]	0.001	2.689	9	1	1	1	117	13.3	11.47	2.16	1	1
STT3B	FALSE	High	Master Protein	Q8TCJ2	Dolichyl-diphosphooligosaccharide--protein glycosyltransferase subunit STT3B [OS=Homo sapiens]	0.001	2.665	1	1	1	1	826	93.6	8.91	2.44	1	1
PAXBP1	FALSE	High	Master Protein	Q9Y5B6	PAX3- and PAX7-binding protein 1 [OS=Homo sapiens]	0.001	2.662	1	1	1	1	917	104.7	5.68	0	1	1
RPL18	FALSE	High	Master Protein	Q07020	60S ribosomal protein L18 [OS=Homo sapiens]	0.001	2.657	6	1	2	1	188	21.6	11.72	1.93	1	1
DLST	FALSE	High	Master Protein	P36957	Dihydrolipoyllysine-residue succinyltransferase component of 2-oxoglutarate dehydrogenase complex, mitochondrial [OS=Homo sapiens]	0.001	2.616	3	1	1	1	453	48.7	8.95	2.08	1	1
RPS10	FALSE	High	Master Protein	P46783	40S ribosomal protein S10 [OS=Homo sapiens]	0.001	2.596	7	1	1	1	165	18.9	10.15	2.68	1	1
CCBE1	FALSE	High	Master Protein	Q6UXH8	Collagen and calcium-binding EGF domain-containing protein 1 [OS=Homo sapiens]	0.001	2.577	2	1	1	1	406	44.1	7.58	0	1	1
CRYAB	FALSE	High	Master Protein	P02511	Alpha-crystallin B chain [OS=Homo sapiens]	0.001	2.567	6	1	1	1	175	20.1	7.33	1.69	1	1
EMD	FALSE	High	Master Protein	P50402	Emerin [OS=Homo sapiens]	0.001	2.563	5	1	1	1	254	29	5.5	1.77	1	1
RBM3	FALSE	High	Master Protein	P98179	RNA-binding protein 3 [OS=Homo sapiens]	0.009	2.547	6	1	1	1	157	17.2	8.91	1.94	1	1
GTPBP2	FALSE	High	Master Protein	Q9BX10	GTP-binding protein 2 [OS=Homo sapiens]	0.008	2.526	2	1	1	1	602	65.7	8.05	1.84	1	1
DCD	FALSE	High	Master Protein	P81605	Dermcidin [OS=Homo sapiens]	0.008	2.525	10	1	1	1	110	11.3	6.54	0	1	1
SEC22B	FALSE	High	Master Protein	O75396	Vesicle-trafficking protein SEC22b [OS=Homo sapiens]	0.008	2.497	5	1	2	1	215	24.6	6.92	3.97	1	1
RFC3	FALSE	High	Master Protein	P40938	replication factor C subunit 3 [OS=Homo sapiens]	0.008	2.495	4	1	1	1	356	40.5	8.34	1.84	1	1
LOX	FALSE	High	Master Protein	P28300	Protein-lysine 6-oxidase [OS=Homo sapiens]	0.008	2.489	4	1	1	1	417	46.9	8.09	0	1	1
CCT7	FALSE	High	Master Protein	Q99832	T-complex protein 1 subunit eta [OS=Homo sapiens]	0.008	2.477	4	1	1	1	543	59.3	7.65	2.07	1	1
SNRNP70	FALSE	High	Master Protein	P08621	U1 small nuclear ribonucleoprotein 70 kDa [OS=Homo sapiens]	0.008	2.472	2	1	1	1	437	51.5	9.94	0	1	1
EIF3A	FALSE	High	Master Protein	Q14152	Eukaryotic translation initiation factor 3 subunit A [OS=Homo sapiens]	0.008	2.47	1	1	1	1	1382	166.5	6.79	1.77	1	1
LEMD2	FALSE	High	Master Protein	Q8NC56	LEM domain-containing protein 2 [OS=Homo sapiens]	0.008	2.429	2	1	1	1	503	56.9	9	0	1	1
RPL30	FALSE	High	Master Protein	P62888	60S ribosomal protein L30 [OS=Homo sapiens]	0.008	2.424	15	2	2	2	115	12.8	9.63	0	2	1
XRCC1	FALSE	High	Master Protein	P18887	DNA repair protein XRCC1 [OS=Homo sapiens]	0.008	2.423	2	1	1	1	633	69.4	6.39	2.57	1	1
UPF1	FALSE	High	Master Protein	Q92900	Regulator of nonsense transcripts 1 [OS=Homo sapiens]	0.008	2.42	1	1	1	1	1129	124.3	6.61	0	1	1
HIST2H2BE	FALSE	High	Master Protein	Q16778	Histone H2B type 2-E [OS=Homo sapiens]	0.008	2.401	9	1	1	1	126	13.9	10.32	2.36	1	1
RTRAF	FALSE	High	Master Protein	Q9Y224	UPF0568 protein C14orf166 [OS=Homo sapiens]	0.008	2.381	3	1	1	1	244	28.1	6.65	2.27	1	1
VKORC1	FALSE	High	Master Protein	Q9BQB6	vitamin K epoxide reductase complex subunit 1 [OS=Homo sapiens]	0.008	2.375	5	1	1	1	163	18.2	9.36	1.9	1	1
SSBP1	FALSE	High	Master Protein	Q04837	Single-stranded DNA-binding protein, mitochondrial [OS=Homo sapiens]	0.008	2.331	5	1	1	1	148	17.2	9.6	1.82	1	1
CSNK1A1	FALSE	Medium	Master Protein	P48729	Casein kinase I isoform alpha [OS=Homo sapiens]	0.012	2.313	6	1	1	1	337	38.9	9.57	0	1	1
SERPINE2	FALSE	Medium	Master Protein	P07093	Glia-derived nexin [OS=Homo sapiens]	0.012	2.301	3	1	1	1	398	44	9.29	0	1	1
ENAH	FALSE	Medium	Master Protein	Q8N8S7	Protein enabled homolog [OS=Homo sapiens]	0.012	2.287	2	1	1	1	591	66.5	6.93	0	1	1
EMC2	FALSE	Medium	Master Protein	Q15006	ER membrane protein complex subunit 2 [OS=Homo sapiens]	0.012	2.283	4	1	1	1	297	34.8	6.57	1.65	1	1
BCLAF1	FALSE	Medium	Master Protein	Q9NYF8	Bcl-2-associated transcription factor 1 [OS=Homo sapiens]	0.012	2.277	1	1	1	1	920	106.1	9.98	0	1	1
HSP90AB1	FALSE	Medium	Master Protein	P08238	Heat shock protein HSP 90-beta [OS=Homo sapiens]	0.012	2.27	4	1	1	1	724	83.2	5.03	0	1	1
ELAVL1	FALSE	Medium	Master Protein	Q15717	ELAV-like protein 1 [OS=Homo sapiens]	0.012	2.269	3	1	1	1	326	36.1	9.17	0	1	1
ALB	FALSE	Medium	Master Protein	P02768	Serum albumin [OS=Homo sapiens]	0.011	2.269	2	1	1	1	609	69.3	6.28	1.83	1	1
NUFIP2	FALSE	Medium	Master Protein	Q7Z417	Nuclear fragile X mental retardation-interacting protein 2 [OS=Homo sapiens]	0.011	2.25	1	1	1	1	695	76.1	8.7	2.44	1	1
RPS27L	FALSE	Medium	Master Protein	Q71UM5	40S ribosomal protein S27-like [OS=Homo sapiens]	0.011	2.249	10	1	1	1	84	9.5	9.45	2.01	1	1
EDC3	FALSE	Medium	Master Protein	Q96F86	Enhancer of mRNA-decapping protein 3 [OS=Homo sapiens]	0.011	2.237	3	1	1	1	508	56	7.11	1.78	1	1
WASF2	FALSE	Medium	Master Protein	Q9Y6W5	Wiskott-Aldrich syndrome protein family member 2 [OS=Homo sapiens]	0.011	2.234	2	1	1	1	498	54.3	5.53	0	1	1
CIRBP	FALSE	Medium	Master Protein	Q14011	Cold-inducible RNA-binding protein [OS=Homo sapiens]	0.011	2.228	5	1	1	1	172	18.6	9.51	2.25	1	1
RPL5	FALSE	Medium	Master Protein	P46777	60S ribosomal protein L5 [OS=Homo sapiens]	0.011	2.211	3	1	1	1	297	34.3	9.72	1.89	1	1
TMCO1	FALSE	Medium	Master Protein	Q9UM00	Calcium load-activated calcium channel [OS=Homo sapiens]	0.011	2.203	6	1	1	1	188	21.2	9.74	2.75	1	1
TRIOBP	FALSE	Medium	Master Protein	Q9H2D6	TRIO and F-actin-binding protein [OS=Homo sapiens]	0.011	2.2	0	1	1	1	2365	261.2	8.48	1.64	1	1
GLG1	FALSE	Medium	Master Protein	Q92896	Golgi apparatus protein 1 [OS=Homo sapiens]	0.011	2.178	1	1	1	1	1179	134.5	6.9	2.22	1	1
SURF4	FALSE	Medium	Master Protein	O15260	surfeit locus protein 4 [OS=Homo sapiens]	0.011	2.168	4	1	1	1	269	30.4	7.78	0	1	1
RBM4B	FALSE	Medium	Master Protein	Q9BQ04	RNA-binding protein 4B [OS=Homo sapiens]	0.011	2.158	2	1	1	1	359	40.1	6.74	1.81	1	1
RPL11	FALSE	Medium	Master Protein	P62913	60S ribosomal protein L11 [OS=Homo sapiens]	0.011	2.147	4	1	1	1	178	20.2	9.6	2.06	1	1
UQCRC2	FALSE	Medium	Master Protein	P22695	Cytochrome b-c1 complex subunit 2, mitochondrial [OS=Homo sapiens]	0.011	2.145	4	1	1	1	453	48.4	8.63	0	1	1
EIF3I	FALSE	Medium	Master Protein	Q13347	Eukaryotic translation initiation factor 3 subunit I [OS=Homo sapiens]	0.011	2.133	3	1	1	1	325	36.5	5.64	1.77	1	1
RPL27	FALSE	Medium	Master Protein	P61353	60S ribosomal protein L27 [OS=Homo sapiens]	0.011	2.126	6	1	1	1	136	15.8	10.56	2.41	1	1
LUZP1	FALSE	Medium	Master Protein	Q86V48	Leucine zipper protein 1 [OS=Homo sapiens]	0.011	2.103	1	1	1	1	1076	120.2	8.5	0	1	1
PNO1	FALSE	Medium	Master Protein	Q9NRX1	RNA-binding protein pno1 [OS=Homo sapiens]	0.011	2.101	4	1	1	1	252	27.9	9.73	0	1	1
SLIRP	FALSE	Medium	Master Protein	Q9GZT3	SRA stem-loop-interacting RNA-binding protein, mitochondrial [OS=Homo sapiens]	0.011	2.099	9	1	1	1	109	12.3	10.24	1.68	1	1
PCCA	FALSE	Medium	Master Protein	P05165	Propionyl-CoA carboxylase alpha chain, mitochondrial [OS=Homo sapiens]	0.011	2.093	2	1	2	1	728	80	7.52	0	1	1
ALDOA	FALSE	Medium	Master Protein	P04075	fructose-bisphosphate aldolase A [OS=Homo sapiens]	0.011	2.075	2	1	1	1	364	39.4	8.09	1.79	1	1
NEXN	FALSE	Medium	Master Protein	Q0ZGT2	Nexilin [OS=Homo sapiens]	0.013	2.07	1	1	1	1	675	80.6	5.33	0	1	1
COX5A	FALSE	Medium	Master Protein	P20674	Cytochrome c oxidase subunit 5A, mitochondrial [OS=Homo sapiens]	0.013	2.067	5	1	1	1	150	16.8	6.79	1.79	1	1
TPM4	FALSE	Medium	Master Protein	P67936	Tropomyosin alpha-4 chain [OS=Homo sapiens]	0.013	2.065	3	1	1	1	248	28.5	4.69	0	1	1
RBM14	FALSE	Medium	Master Protein	Q96PK6	RNA-binding protein 14 [OS=Homo sapiens]	0.013	2.053	1	1	1	1	669	69.4	9.67	2.45	1	1
FAM133B	FALSE	Medium	Master Protein	Q5BKY9	Protein FAM133B [OS=Homo sapiens]	0.013	2.052	4	1	1	1	247	28.4	10.02	0	1	1
TSPO	FALSE	Medium	Master Protein	P30536	translocator protein [OS=Homo sapiens]	0.015	2.039	5	1	1	1	169	18.8	9.36	0	1	1
NUP98	FALSE	Medium	Master Protein	P52948	nuclear pore complex protein Nup98-Nup96 [OS=Homo sapiens]	0.015	2.021	1	1	1	1	1817	197.5	6.4	0	1	1
NDUFA4	FALSE	Medium	Master Protein	O00483	Cytochrome c oxidase subunit NDUFA4 [OS=Homo sapiens]	0.015	2.011	10	1	1	1	81	9.4	9.38	0	1	1
NUDT21	FALSE	Medium	Master Protein	O43809	Cleavage and polyadenylation specificity factor subunit 5 [OS=Homo sapiens]	0.015	2.001	4	1	1	1	227	26.2	8.82	2.13	1	1
RPL18A	FALSE	Medium	Master Protein	Q02543	60S ribosomal protein L18a [OS=Homo sapiens]	0.015	1.994	5	1	1	1	176	20.7	10.71	2.02	1	1
AHNAK	FALSE	Medium	Master Protein	Q09666	Neuroblast differentiation-associated protein AHNAK [OS=Homo sapiens]	0.015	1.984	0	1	1	1	5890	628.7	6.15	0	1	1
MYCBP2	FALSE	Medium	Master Protein	O75592	E3 ubiquitin-protein ligase MYCBP2 [OS=Homo sapiens]	0.015	1.979	0	1	1	1	4640	509.8	7.03	0	1	1
NDUFB10	FALSE	Medium	Master Protein	O96000	NADH dehydrogenase [ubiquinone] 1 beta subcomplex subunit 10 [OS=Homo sapiens]	0.015	1.971	6	1	1	1	172	20.8	8.48	0	1	1
ALG1	FALSE	Medium	Master Protein	Q9BT22	chitobiosyldiphosphodolichol beta-mannosyltransferase [OS=Homo sapiens]	0.015	1.97	2	1	1	1	464	52.5	7.23	1.86	1	1
NMT1	FALSE	Medium	Master Protein	P30419	glycylpeptide N-tetradecanoyltransferase 1 [OS=Homo sapiens]	0.014	1.952	3	1	1	1	496	56.8	7.8	0	1	1
TIMP3	FALSE	Medium	Master Protein	P35625	Metalloproteinase inhibitor 3 [OS=Homo sapiens]	0.014	1.948	4	1	1	1	211	24.1	8.72	1.8	1	1
RSRC2	FALSE	Medium	Master Protein	Q7L4I2	Arginine/serine-rich coiled-coil protein 2 [OS=Homo sapiens]	0.014	1.942	3	1	1	1	434	50.5	11.33	0	1	1
EVPL	FALSE	Medium	Master Protein	Q92817	Envoplakin [OS=Homo sapiens]	0.014	1.942	1	1	1	1	2033	231.5	6.96	0	1	1
PHB2	FALSE	Medium	Master Protein	Q99623	Prohibitin-2 [OS=Homo sapiens]	0.014	1.936	3	1	1	1	299	33.3	9.83	1.65	1	1
CAND1	FALSE	Medium	Master Protein	Q86VP6	cullin-associated nedd8-dissociated protein 1 [OS=Homo sapiens]	0.014	1.926	2	1	1	1	1230	136.3	5.78	0	1	1
MCCC2	FALSE	Medium	Master Protein	Q9HCC0	Methylcrotonoyl-CoA carboxylase beta chain, mitochondrial [OS=Homo sapiens]	0.014	1.924	2	1	1	1	563	61.3	7.68	1.65	1	1
XRN1	FALSE	Medium	Master Protein	Q8IZH2	5'-3' exoribonuclease 1 [OS=Homo sapiens]	0.014	1.911	0	1	1	1	1706	194	7.21	0	1	1
TMEM120A	FALSE	Medium	Master Protein	Q9BXJ8	Transmembrane protein 120A [OS=Homo sapiens]	0.014	1.907	3	1	1	1	343	40.6	8.98	0	1	1
ZCCHC24	FALSE	Medium	Master Protein	Q8N2G6	Zinc finger CCHC domain-containing protein 24 [OS=Homo sapiens]	0.014	1.903	4	1	1	1	241	26.9	8.7	2	1	1
EIF4G1	FALSE	Medium	Master Protein	Q04637	eukaryotic translation initiation factor 4 gamma 1 [OS=Homo sapiens]	0.014	1.884	1	1	1	1	1599	175.4	5.33	2.07	1	1
TPI1	FALSE	Medium	Master Protein	P60174	Isoform 2 of Triosephosphate isomerase [OS=Homo sapiens]	0.014	1.875	5	1	1	1	249	26.7	6.9	0	1	1
RCN2	FALSE	Medium	Master Protein	Q14257	Reticulocalbin-2 [OS=Homo sapiens]	0.014	1.871	3	1	1	1	317	36.9	4.4	0	1	1
USH2A	FALSE	Medium	Master Protein	O75445	usherin [OS=Homo sapiens]	0.014	1.864	0	1	1	1	5202	575.2	6.83	0	1	1
NDUFB7	FALSE	Medium	Master Protein	P17568	NADH dehydrogenase [ubiquinone] 1 beta subcomplex subunit 7 [OS=Homo sapiens]	0.014	1.856	7	1	1	1	137	16.4	8.92	0	1	1
ATP5MPL	FALSE	Medium	Master Protein	P56378	6.8 kDa mitochondrial proteolipid [OS=Homo sapiens]	0.014	1.846	16	1	1	1	58	6.7	10.08	1.78	1	1
EIF2B3	FALSE	Medium	Master Protein	Q9NR50	Translation initiation factor eIF-2B subunit gamma [OS=Homo sapiens]	0.014	1.846	3	1	1	1	452	50.2	6.47	0	1	1
TCP1	FALSE	Medium	Master Protein	P17987	T-complex protein 1 subunit alpha [OS=Homo sapiens]	0.014	1.835	2	1	1	1	556	60.3	6.11	0	1	1
DECR2	FALSE	Medium	Master Protein	Q9NUI1	Peroxisomal 2,4-dienoyl-CoA reductase [OS=Homo sapiens]	0.014	1.829	4	1	1	1	292	30.8	9.22	0	1	1
GEMIN4	FALSE	Medium	Master Protein	P57678	Gem-associated protein 4 [OS=Homo sapiens]	0.016	1.814	1	1	1	1	1058	120	6.04	1.62	1	1
SUPT16H	FALSE	Medium	Master Protein	Q9Y5B9	FACT complex subunit SPT16 [OS=Homo sapiens]	0.016	1.801	1	1	1	1	1047	119.8	5.66	1.71	1	1
HBS1L	FALSE	Medium	Master Protein	Q9Y450	HBS1-like protein [OS=Homo sapiens]	0.017	1.77	1	1	1	1	684	75.4	6.61	0	1	1
SERPINF1	FALSE	Medium	Master Protein	P36955	Pigment epithelium-derived factor [OS=Homo sapiens]	0.017	1.765	4	1	1	1	418	46.3	6.38	0	1	1
RPL9; RPL9P7; RPL9P8; RPL9P9	FALSE	Medium	Master Protein	P32969	60S ribosomal protein L9 [OS=Homo sapiens]	0.017	1.751	4	1	1	1	192	21.9	9.95	2.04	1	1
PFKP	FALSE	Medium	Master Protein	Q01813	ATP-dependent 6-phosphofructokinase, platelet type [OS=Homo sapiens]	0.017	1.74	1	1	1	1	784	85.5	7.55	0	1	1
POLR1A	FALSE	Medium	Master Protein	O95602	DNA-directed RNA polymerase I subunit RPA1 [OS=Homo sapiens]	0.017	1.735	2	1	1	1	1720	194.7	7.03	0	1	1
UFL1	FALSE	Medium	Master Protein	O94874	E3 UFM1-protein ligase 1 [OS=Homo sapiens]	0.017	1.715	1	1	1	1	794	89.5	6.79	1.78	1	1
BRK1	FALSE	Medium	Master Protein	Q8WUW1	Protein BRICK1 [OS=Homo sapiens]	0.017	1.714	9	1	1	1	75	8.7	5.45	1.69	1	1
RPS26	FALSE	Medium	Master Protein	P62854	40S ribosomal protein S26 [OS=Homo sapiens]	0.017	1.704	8	1	1	1	115	13	11	1.94	1	1
CORO1C	FALSE	Medium	Master Protein	Q9ULV4	coronin-1C [OS=Homo sapiens]	0.017	1.702	2	1	1	1	474	53.2	7.08	1.67	1	1
RPL35	FALSE	Medium	Master Protein	P42766	60S ribosomal protein L35 [OS=Homo sapiens]	0.017	1.684	7	1	1	1	123	14.5	11.05	0	1	1
NDUFB11	FALSE	Medium	Master Protein	Q9NX14	NADH dehydrogenase [ubiquinone] 1 beta subcomplex subunit 11, mitochondrial [OS=Homo sapiens]	0.017	1.684	7	1	1	1	153	17.3	5.22	1.89	1	1
NFIX	FALSE	Medium	Master Protein	Q14938	Nuclear factor 1 X-type [OS=Homo sapiens]	0.016	1.676	2	1	1	1	502	55.1	8.68	0	1	1
LMOD1	FALSE	Medium	Master Protein	P29536	Leiomodin-1 [OS=Homo sapiens]	0.016	1.673	2	1	1	1	600	67	9.33	1.78	1	1
SNRPA	FALSE	Medium	Master Protein	P09012	U1 SMALL NUCLEAR RIBONUCLEOPROTEIN A [OS=Homo sapiens]	0.016	1.672	3	1	1	1	282	31.3	9.83	2.19	1	1
F8	FALSE	Medium	Master Protein	P00451	Coagulation factor VIII [OS=Homo sapiens]	0.016	1.668	0	1	1	1	2351	266.8	7.36	2.04	1	1
PRPF8	FALSE	Medium	Master Protein	Q6P2Q9	Pre-mRNA-processing-splicing factor 8 [OS=Homo sapiens]	0.016	1.648	0	1	1	1	2335	273.4	8.84	0	1	1
DBT	FALSE	Medium	Master Protein	P11182	Lipoamide acyltransferase component of branched-chain alpha-keto acid dehydrogenase complex, mitochondrial [OS=Homo sapiens]	0.016	1.639	2	1	1	1	482	53.5	8.51	0	1	1
CCT2	FALSE	Medium	Master Protein	P78371	T-complex protein 1 subunit beta [OS=Homo sapiens]	0.016	1.633	2	1	1	1	535	57.5	6.46	0	1	1
SQOR	FALSE	Medium	Master Protein	Q9Y6N5	Sulfide:quinone oxidoreductase, mitochondrial [OS=Homo sapiens]	0.016	1.61	2	1	1	1	450	49.9	9.11	0	1	1
ATP2A2	FALSE	Medium	Master Protein	P16615	Sarcoplasmic/endoplasmic reticulum calcium ATPase 2 [OS=Homo sapiens]	0.017	1.6	1	1	1	1	1042	114.7	5.34	2.07	1	1
PCCB	FALSE	Medium	Master Protein	P05166	propionyl-CoA carboxylase beta chain, mitochondrial [OS=Homo sapiens]	0.017	1.596	2	1	1	1	539	58.2	7.64	1.65	1	1
SF3B3	FALSE	Medium	Master Protein	Q15393	Splicing factor 3B subunit 3 [OS=Homo sapiens]	0.017	1.57	1	1	1	1	1217	135.5	5.26	0	1	1
NDUFS2	FALSE	Medium	Master Protein	O75306	NADH dehydrogenase [ubiquinone] iron-sulfur protein 2, mitochondrial [OS=Homo sapiens]	0.017	1.564	2	1	1	1	463	52.5	7.55	0	1	1
CCT5	FALSE	Medium	Master Protein	P48643	T-complex protein 1 subunit epsilon [OS=Homo sapiens]	0.017	1.564	1	1	1	1	541	59.6	5.66	0	1	1
ZC3H15	FALSE	Medium	Master Protein	Q8WU90	Zinc finger CCCH domain-containing protein 15 [OS=Homo sapiens]	0.017	1.551	2	1	2	1	426	48.6	5.31	4.2	1	1
IFIT2	FALSE	Medium	Master Protein	P09913	Interferon-induced protein with tetratricopeptide repeats 2 [OS=Homo sapiens]	0.017	1.546	1	1	1	1	472	54.6	6.76	1.75	1	1
AP2M1	FALSE	Medium	Master Protein	Q96CW1	AP-2 complex subunit mu [OS=Homo sapiens]	0.017	1.538	2	1	1	1	435	49.6	9.54	1.69	1	1
RPS16	FALSE	Medium	Master Protein	P62249	40S ribosomal protein S16 [OS=Homo sapiens]	0.019	1.515	5	1	1	1	146	16.4	10.21	1.62	1	1
SOGA1	FALSE	Medium	Master Protein	O94964	Protein SOGA1 [OS=Homo sapiens]	0.019	1.513	1	1	1	1	1423	159.7	6.46	0	1	1
LSM4	FALSE	Medium	Master Protein	Q9Y4Z0	U6 snRNA-associated Sm-like protein LSm4 [OS=Homo sapiens]	0.019	1.511	5	1	1	1	139	15.3	9.99	1.86	1	1
MICU1	FALSE	Medium	Master Protein	Q9BPX6	Calcium uptake protein 1, mitochondrial [OS=Homo sapiens]	0.019	1.489	2	1	1	1	476	54.3	8.41	1.68	1	1
ASB3	FALSE	Medium	Master Protein	Q9Y575	Ankyrin repeat and SOCS box protein 3 [OS=Homo sapiens]	0.019	1.483	3	1	1	1	518	57.7	6.27	0	1	1
DHX36	FALSE	Medium	Master Protein	Q9H2U1	ATP-dependent RNA helicase DHX36 [OS=Homo sapiens]	0.019	1.472	1	1	1	1	1008	114.7	7.68	0	1	1
TTC37	FALSE	Medium	Master Protein	Q6PGP7	Tetratricopeptide repeat protein 37 [OS=Homo sapiens]	0.02	1.426	1	1	1	1	1564	175.4	7.53	0	1	1
RPS20	FALSE	Medium	Master Protein	P60866	40S ribosomal protein S20 [OS=Homo sapiens]	0.022	1.423	6	1	1	1	119	13.4	9.94	2.09	1	1
DHX30	FALSE	Medium	Master Protein	Q7L2E3	Putative ATP-dependent RNA helicase DHX30 [OS=Homo sapiens]	0.022	1.422	1	1	1	1	1194	133.9	8.78	0	1	1
AIFM1	FALSE	Medium	Master Protein	O95831	Apoptosis-inducing factor 1, mitochondrial [OS=Homo sapiens]	0.022	1.421	1	1	1	1	613	66.9	8.95	0	1	1
HSPG2	FALSE	Medium	Master Protein	P98160	Basement membrane-specific heparan sulfate proteoglycan core protein [OS=Homo sapiens]	0.022	1.399	0	1	1	1	4391	468.5	6.51	1.91	1	1
ZNF514	FALSE	Medium	Master Protein	Q96K75	Zinc finger protein 514 [OS=Homo sapiens]	0.022	1.397	3	1	1	1	400	45.9	8.87	0	1	1
CD109	FALSE	Medium	Master Protein	Q6YHK3	CD109 antigen [OS=Homo sapiens]	0.022	1.388	1	1	1	1	1445	161.6	5.85	0	1	1
ANKRD30A	FALSE	Medium	Master Protein	Q9BXX3	Ankyrin repeat domain-containing protein 30A [OS=Homo sapiens]	0.022	1.38	1	1	1	1	1397	158.7	6.48	2.05	1	1
USP24	FALSE	Medium	Master Protein	Q9UPU5	Ubiquitin carboxyl-terminal hydrolase 24 [OS=Homo sapiens]	0.022	1.356	0	1	1	1	2620	294.2	6.14	0	1	1
BAG2	FALSE	Medium	Master Protein	O95816	BAG family molecular chaperone regulator 2 [OS=Homo sapiens]	0.023	1.354	4	1	1	1	211	23.8	6.7	0	1	1
RPL7	FALSE	Medium	Master Protein	P18124	60S ribosomal protein L7 [OS=Homo sapiens]	0.023	1.341	4	1	1	1	248	29.2	10.65	0	1	1
ATP13A1	FALSE	Medium	Master Protein	Q9HD20	manganese-transporting ATPase 13A1 [OS=Homo sapiens]	0.023	1.334	1	1	1	1	1204	132.9	8.13	0	1	1
SRSF8	FALSE	Medium	Master Protein	Q9BRL6	serine/arginine-rich splicing factor 8 [OS=Homo sapiens]	0.023	1.314	2	1	1	1	282	32.3	11.72	2.05	1	1
URB1	FALSE	Medium	Master Protein	O60287	nucleolar pre-ribosomal-associated protein 1 [OS=Homo sapiens]	0.028	1.266	1	1	1	1	2271	254.2	6.47	0	1	1
JUN	FALSE	Medium	Master Protein	P05412	transcription factor AP-1 [OS=Homo sapiens]	0.028	1.264	2	1	1	1	331	35.7	8.76	1.79	1	1
TRMT6	FALSE	Medium	Master Protein	Q9UJA5	tRNA (adenine(58)-N(1))-methyltransferase non-catalytic subunit TRM6 [OS=Homo sapiens]	0.028	1.263	1	1	1	1	497	55.8	7.55	0	1	1
PABPC3	FALSE	Medium	Master Protein	Q9H361	Polyadenylate-binding protein 3 [OS=Homo sapiens]	0.03	1.262	1	1	1	1	631	70	9.67	2	1	1
RDX	FALSE	Medium	Master Protein	P35241	radixin [OS=Homo sapiens]	0.03	1.255	2	1	1	1	583	68.5	6.37	0	1	1
SIX4	FALSE	Medium	Master Protein	Q9UIU6	Homeobox protein SIX4 [OS=Homo sapiens]	0.03	1.25	3	1	1	1	781	82.9	5.71	0	1	1
SFN	FALSE	Medium	Master Protein	P31947	14-3-3 protein sigma [OS=Homo sapiens]	0.03	1.244	3	1	1	1	248	27.8	4.74	0	1	1
NOC3L	FALSE	Medium	Master Protein	Q8WTT2	Nucleolar complex protein 3 homolog [OS=Homo sapiens]	0.03	1.22	1	1	1	1	800	92.5	9.17	1.78	1	1
	FALSE	Medium	Master Protein	A8MVM7	Putative uncharacterized protein ENSP00000382790 [OS=Homo sapiens]	0.032	1.213	1	1	1	1	634	73.4	9.79	1.82	1	1
SGPL1	FALSE	Medium	Master Protein	O95470	sphingosine-1-phosphate lyase 1 [OS=Homo sapiens]	0.033	1.203	1	1	1	1	568	63.5	9.16	0	1	1
RPN2	FALSE	Medium	Master Protein	P04844	Dolichyl-diphosphooligosaccharide--protein glycosyltransferase subunit 2 [OS=Homo sapiens]	0.033	1.176	1	1	1	1	631	69.2	5.69	1.93	1	1
UHRF1BP1	FALSE	Medium	Master Protein	Q6BDS2	UHRF1-binding protein 1 [OS=Homo sapiens]	0.033	1.172	1	1	1	1	1440	159.4	6.14	1.7	1	1
