# Supplementary material for: LncRNA MRF drives the regulatory function on monocyte recruitment and polarization through HNRNPD-MCP1 axis in mesenchymal stem cells
Source: J Biomed Sci. 2022 Sep 21;29:73. doi: 10.1186/s12929-022-00858-3 (PMC9490984; doi:10.1186/s12929-022-00858-3)
Supplement: Supplementary file 9 — Additional file 9: Table S3. IRF1 was identified as a transcription factor that regulated MRF expression. [file 12929_2022_858_MOESM9_ESM.xlsx]

## Sheet: Upregulated genes
Gene	log2(Fold_change)	p-value	q-value
CXCL8	6.85969	1.4e-90	1.85e-86
CXCL2	5.16531	6.87e-82	4.55e-78
NAMPT	4.70627	8.07e-72	3.57e-68
STEAP1	2.63755	5.39e-69	1.78e-65
CXCL6	7.37351	4.92e-64	1.3e-60
PAPPA	2.37548	4.7e-62	1.04e-58
CCL2	3.25746	4.76e-57	9e-54
CXCL5	7.03333	4.54e-56	7.53e-53
LIF	3.7154	4.87e-53	7.16e-50
BIRC3	3.55358	1.12e-46	1.49e-43
SOD2	4.43113	6.45e-46	7.77e-43
MAN1A1	2.29171	8.87e-43	9.79e-40
GCH1	3.81717	2.88e-40	2.93e-37
ICAM1	3.33308	1.26e-39	1.19e-36
NFKBIA	2.09452	1.68e-39	1.48e-36
STC1	3.21288	3.62e-38	3e-35
2021-03-03	3.11374	2.51e-37	1.95e-34
CXCL3	6.39129	6.49e-36	4.78e-33
BMP2	3.77053	2.91e-35	2.03e-32
CCL20	7.36512	2.53e-33	1.68e-30
IER3	2.41641	9.87e-33	6.23e-30
LRIG1	2.12516	8.13e-32	4.89e-29
IL6	5.74748	9.42e-32	5.43e-29
IL7R	2.82543	5.01e-30	2.77e-27
LIPM	6.86348	6.08e-30	3.22e-27
NDP	4.96417	1.3e-29	6.65e-27
IFNGR1	2.005	5.72e-28	2.81e-25
FGF2	1.6191	1.2e-26	5.46e-24
TNFAIP6	4.41126	1.46e-25	6.44e-23
HS3ST3B1	1.97221	4.98e-25	2.13e-22
CD82	2.11123	1.29e-24	5.34e-22
C3	4.75854	1.81e-24	7.07e-22
IFI44L	2.21879	1.77e-24	7.07e-22
CFB	4.83024	3.38e-24	1.28e-21
PTGS2	5.2172	8.36e-24	3.08e-21
CCL8	8.3216	1.52e-23	5.43e-21
DNAJC1	1.46219	3.4e-23	1.19e-20
CXCL10	6.17422	2.59e-22	8.79e-20
SLC19A2	1.60526	4.39e-21	1.45e-18
PIM2	2.80743	9.95e-21	3.22e-18
DCN	2.66124	1.76e-20	5.55e-18
ZC3H12C	1.36128	2.07e-20	6.39e-18
PLSCR1	1.47144	2.28e-20	6.88e-18
PANX1	1.19132	2.86e-20	8.42e-18
ARHGAP42	2.02391	3.09e-20	8.71e-18
GFPT2	1.88726	4.32e-20	1.19e-17
IRAK3	3.25064	1.05e-19	2.78e-17
CCDC71L	1.67854	1.37e-19	3.55e-17
SLC22A4	2.0664	1.59e-19	4.05e-17
DDIT4	1.19282	2.05e-19	5.13e-17
RCAN1	3.33766	2.61e-19	6.41e-17
MSC	1.33293	4.54e-18	1.08e-15
HSD11B1	2.97174	5.89e-18	1.37e-15
TNFAIP3	2.93402	6.36e-18	1.45e-15
RAB20	1.67145	3.82e-17	8.57e-15
ID2	2.02536	5.91e-17	1.3e-14
NNMT	1.41872	6.44e-17	1.4e-14
SLC39A8	5.49987	8.7e-17	1.86e-14
DRAM1	2.19788	1.85e-16	3.89e-14
TNFAIP2	1.67965	4.48e-16	9.28e-14
MMP3	5.07494	5.51e-16	1.12e-13
TMEM164	1.58751	6.81e-16	1.37e-13
MAP3K8	2.58094	7.05e-16	1.39e-13
PRKCH	1.56081	8.11e-16	1.58e-13
C15orf48	7.88623	1.76e-15	3.25e-13
GRB14	3.22289	2.45e-15	4.46e-13
RGS2	1.77098	4.01e-15	7.18e-13
LBP	5.9719	8.65e-15	1.47e-12
SAA2	8.26991	1.17e-14	1.96e-12
PTGES	2.91111	1.24e-14	2.06e-12
FTH1	1.1463	1.69e-14	2.76e-12
METRNL	0.815436	1.71e-14	2.76e-12
SLC19A3	4.17841	1.84e-14	2.94e-12
CFAP69	3.35341	1.9e-14	2.96e-12
VNN1	3.23276	6.8e-14	1e-11
MAP3K5	1.06575	8.45e-14	1.23e-11
HILPDA	2.36518	8.83e-14	1.27e-11
IL11	2.69897	1.24e-13	1.77e-11
MEIS1	1.47665	1.33e-13	1.88e-11
SLC39A14	2.81199	1.89e-13	2.63e-11
TMEM132A	2.48953	3.07e-13	4.18e-11
KLF17	1.98007	4.21e-13	5.64e-11
SIK2	1.47203	1.53e-12	1.95e-10
PLXNA4	3.89044	2.12e-12	2.6e-10
SLC22A2	3.8618	2.28e-12	2.78e-10
RNF144B	1.63668	2.57e-12	3.1e-10
CCDC69	2.18986	3.05e-12	3.61e-10
RSPO3	3.87405	3.29e-12	3.86e-10
TPST1	1.06977	4.38e-12	5.05e-10
GAS1	3.20517	5.23e-12	5.97e-10
C8orf4	5.11492	6.71e-12	7.54e-10
CA12	2.65449	7.06e-12	7.87e-10
G0S2	2.7155	7.28e-12	7.97e-10
CHMP1B	1.30299	7.24e-12	7.97e-10
EGLN1	0.830791	7.69e-12	8.35e-10
UGP2	1.38963	1.14e-11	1.22e-09
MMP12	5.89447	1.19e-11	1.25e-09
TMEM133	1.95817	1.19e-11	1.25e-09
MMP13	5.70302	1.24e-11	1.3e-09
CTSS	2.7184	1.35e-11	1.4e-09
CSF2	7.70203	1.58e-11	1.62e-09
STON1-GTF2A1L	6.8229	2.77e-11	2.83e-09
WNT5A	1.58975	2.97e-11	3.01e-09
LHFPL2	1.03698	3.79e-11	3.81e-09
SLC25A28	1.13061	4.78e-11	4.76e-09
HERC6	2.10642	5.85e-11	5.79e-09
KCNE5	2.59109	6.69e-11	6.57e-09
BDKRB1	1.86829	7.48e-11	7.29e-09
ABCA1	1.53512	7.62e-11	7.37e-09
CCL7	4.45914	8.21e-11	7.82e-09
LIPK	7.08834	9.9e-11	9.31e-09
ANGPTL1	1.94379	1.42e-10	1.29e-08
IRAK2	1.25608	1.42e-10	1.29e-08
ELOVL3	1.37564	1.7e-10	1.53e-08
NCOA7	2.98285	2.41e-10	2.14e-08
DCBLD1	1.27173	2.46e-10	2.17e-08
ANGPTL4	1.5764	2.55e-10	2.23e-08
CA9	2.15365	3.28e-10	2.86e-08
SLC2A6	1.9736	3.44e-10	2.98e-08
ANKRD22	5.27059	3.8e-10	3.25e-08
SLC25A37	1.13767	4.12e-10	3.47e-08
CPM	2.53404	4.24e-10	3.56e-08
BEST1	1.68465	4.74e-10	3.93e-08
APLN	1.84699	6.35e-10	5.19e-08
UBD	4.52441	6.81e-10	5.53e-08
PF4V1	5.08024	7.2e-10	5.82e-08
DUSP16	0.929448	7.55e-10	6.06e-08
CACNA2D3	2.37408	9.67e-10	7.67e-08
SLC2A1	1.08452	1.02e-09	8.03e-08
TRPA1	4.47942	1.27e-09	9.87e-08
C8A	6.73593	1.5e-09	1.15e-07
TNFRSF21	1.25896	1.53e-09	1.17e-07
MMD	1.5426	2.03e-09	1.54e-07
TNIP3	6.27524	2.06e-09	1.55e-07
QPCT	1.52009	2.15e-09	1.61e-07
KYNU	5.40587	2.67e-09	1.98e-07
CTNNB1	1.54537	2.73e-09	2.02e-07
KSR1	2.31338	4.15e-09	3e-07
FAM234B	0.858282	5.68e-09	4.07e-07
PDE7B	1.40679	6e-09	4.27e-07
AREG	4.71927	8.64e-09	6.06e-07
ABCC3	1.38289	9.62e-09	6.67e-07
ENTPD7	0.82299	1.1e-08	7.56e-07
FYN	1.96621	1.18e-08	8.05e-07
SAMHD1	0.872805	1.39e-08	9.36e-07
SLC18B1	1.08456	1.4e-08	9.38e-07
STAT1	1.51969	1.7e-08	1.13e-06
INHBA	1.3616	1.81e-08	1.2e-06
KREMEN1	1.45967	2.04e-08	1.34e-06
GRPEL1	0.672328	2.19e-08	1.43e-06
TPI1	1.26229	2.29e-08	1.49e-06
NFKBIE	0.743835	2.42e-08	1.56e-06
SH3PXD2B	0.884771	4e-08	2.52e-06
PSMA1	1.11273	4.09e-08	2.57e-06
IMP3	0.607843	4.99e-08	3.12e-06
DDX60	1.23664	5.72e-08	3.53e-06
B4GALT5	1.02226	5.73e-08	3.53e-06
LMO4	0.886149	6.3e-08	3.86e-06
HS2ST1	0.728481	6.66e-08	4.05e-06
PNRC1	0.882216	8.98e-08	5.33e-06
IGFBP1	5.9567	9.04e-08	5.35e-06
EMP2	0.953108	9.5e-08	5.59e-06
IRF9	0.738544	9.94e-08	5.83e-06
GPR68	1.52093	1.02e-07	5.96e-06
CSGALNACT1	3.20796	1.26e-07	7.21e-06
TBC1D9	1.02796	1.37e-07	7.76e-06
PLA2G4A	1.71005	1.67e-07	9.37e-06
GPR108	0.684374	1.71e-07	9.54e-06
AOX1	1.30807	2.25e-07	1.25e-05
GRK3	1.20812	2.28e-07	1.25e-05
PSMB10	0.655474	2.33e-07	1.27e-05
BMP6	2.85929	2.41e-07	1.31e-05
RAB38	1.71828	2.4e-07	1.31e-05
NOCT	0.771572	2.46e-07	1.33e-05
RAB27B	1.95957	2.5e-07	1.34e-05
GSAP	1.20479	2.7e-07	1.43e-05
MMP10	3.54424	2.75e-07	1.45e-05
IL33	4.73622	2.86e-07	1.5e-05
SLC7A2	3.93358	2.91e-07	1.52e-05
TGIF1	1.29318	3.08e-07	1.6e-05
NTN1	3.97794	3.28e-07	1.68e-05
RELB	1.37554	3.43e-07	1.75e-05
AKR1C1	2.01556	3.47e-07	1.76e-05
SMIM3	0.625475	3.59e-07	1.82e-05
ORMDL1	1.07796	4.43e-07	2.2e-05
TLL1	3.10797	4.66e-07	2.3e-05
ODF3B	1.35603	4.89e-07	2.38e-05
C3orf58	1.25768	4.94e-07	2.4e-05
PDE4B	2.56518	5.18e-07	2.5e-05
GPAM	1.36932	5.28e-07	2.53e-05
FNDC1	2.61829	5.92e-07	2.82e-05
RNLS	1.41261	5.93e-07	2.82e-05
ORM1	4.09558	6.86e-07	3.24e-05
MTHFD2L	1.45382	6.97e-07	3.27e-05
FAM110B	1.61866	7.12e-07	3.33e-05
RASSF4	1.43759	7.2e-07	3.34e-05
MRGPRX3	5.01798	7.74e-07	3.55e-05
PDCD5	0.755715	7.89e-07	3.61e-05
SUSD6	1.07016	8.24e-07	3.75e-05
GIMAP8	6.45508	8.82e-07	3.95e-05
PSME2	0.82776	8.84e-07	3.95e-05
SLC11A2	5.13434	9.56e-07	4.21e-05
ZNF395	1.03751	9.57e-07	4.21e-05
PDE4D	5.99035	9.91e-07	4.35e-05
PID1	5.59492	1.21e-06	5.24e-05
GNAI1	0.919077	1.31e-06	5.63e-05
MX1	2.55478	1.35e-06	5.78e-05
ACSL1	2.88549	1.42e-06	6.05e-05
PLD1	2.47227	1.5e-06	6.34e-05
ENO1	0.826784	1.58e-06	6.6e-05
TIFA	0.828857	1.63e-06	6.79e-05
MAP2K1	0.625263	1.69e-06	7.02e-05
C1S	1.06345	1.71e-06	7.07e-05
PSTPIP2	0.798536	1.74e-06	7.18e-05
CCL3	3.77517	1.97e-06	8.06e-05
ADGRA3	0.611522	2.05e-06	8.35e-05
LRP1B	3.06722	2.08e-06	8.44e-05
INSIG2	3.20772	2.21e-06	8.87e-05
IFI44	1.52927	2.22e-06	8.9e-05
EREG	2.73576	2.26e-06	9.03e-05
LOC388813	3.44769	2.32e-06	9.22e-05
GABARAPL1	0.865311	2.34e-06	9.25e-05
MX2	1.98391	2.4e-06	9.43e-05
BICDL2	1.6797	2.48e-06	9.73e-05
RELL1	0.812933	2.58e-06	0.000100487
CYP7B1	2.78499	2.61e-06	0.000101311
PTP4A1	1.08004	2.75e-06	0.00010606
MCC	1.49099	2.97e-06	0.000113555
ACTBL2	2.2549	3.18e-06	0.000120847
JMJD6	0.952835	3.32e-06	0.0001254
KRT23	2.68725	3.69e-06	0.0001374
IPMK	0.757209	3.75e-06	0.000139196
LAP3	0.677698	3.99e-06	0.000146579
SCARB1	1.70604	4.02e-06	0.000147001
MXI1	1.11815	4.22e-06	0.000153511
SLC43A3	3.52443	4.62e-06	0.000165984
COL7A1	1.14873	4.61e-06	0.000165984
IDO1	3.07216	4.86e-06	0.000173508
FADS3	0.660756	4.88e-06	0.000173708
CCNG2	0.748637	4.92e-06	0.000174627
C1orf115	1.80233	5.02e-06	0.000177836
TYRP1	3.60042	5.07e-06	0.000178814
DSG3	4.03861	5.19e-06	0.000181853
DOK6	2.21884	5.31e-06	0.000185519
MCTP1	5.51918	5.88e-06	0.000204878
SLC35F2	0.851958	5.89e-06	0.000204906
CHST11	1.64002	6.46e-06	0.000221791
ACO1	2.15312	6.6e-06	0.000225338
PDLIM4	0.86842	6.79e-06	0.000230632
TECTB	2.35697	6.83e-06	0.000231287
ABL1	1.34601	6.84e-06	0.000231287
FADS1	1.01131	7.04e-06	0.00023495
DGAT2	1.52958	7.1e-06	0.0002364
TMED1	0.771217	7.12e-06	0.000236574
ROS1	2.22478	7.4e-06	0.000244402
ATP13A3	0.933143	7.42e-06	0.00024442
RERG	6.37762	7.54e-06	0.00024797
SOCS3	1.13791	8.45e-06	0.000275622
IBSP	4.5919	8.89e-06	0.00028878
TNFRSF9	2.5101	1e-05	0.000319777
PDZRN3	4.03203	1.02e-05	0.000324996
C10orf55	1.36643	1.12e-05	0.000350432
DHRS13	1.21284	1.16e-05	0.000358035
CEBPD	0.916265	1.16e-05	0.000358035
SDC4	1.25313	1.17e-05	0.000359927
FAM174A	0.617349	1.19e-05	0.000365894
RNF113A	0.598949	1.19e-05	0.000365894
RASD1	1.71307	1.22e-05	0.000373417
STAT2	0.825652	1.24e-05	0.000379931
JAK2	2.04692	1.25e-05	0.000380831
FIBIN	0.761499	1.28e-05	0.000387682
NUS1	0.613161	1.35e-05	0.000402909
PRICKLE2	0.989575	1.38e-05	0.000409796
BNIP3	0.77647	1.39e-05	0.00041136
SAA1	5.73416	1.47e-05	0.000430474
SLC38A8	5.4413	1.6e-05	0.00046761
NECTIN2	0.792119	1.87e-05	0.000540123
NEFL	3.30165	2.12e-05	0.000598902
AKAP2	2.39606	2.11e-05	0.000598902
UGCG	0.643117	2.11e-05	0.000598902
PLOD2	1.0018	2.13e-05	0.00060137
COL4A4	1.37367	2.43e-05	0.000668804
TAP1	0.728238	2.53e-05	0.000691649
PSD4	1.76384	2.65e-05	0.000718713
TMEM132B	1.38224	2.65e-05	0.000718713
GPR84	3.24041	2.68e-05	0.000725409
SOWAHD	2.00262	2.72e-05	0.000734413
SLC22A3	2.29338	2.87e-05	0.000770979
TGFBRAP1	2.00106	2.91e-05	0.000777966
BPGM	1.72504	3e-05	0.000798278
SMPD2	0.645617	3e-05	0.000798278
ITK	3.19613	3.06e-05	0.000807056
PCSK1	1.95	3.06e-05	0.000807056
CHST7	1.03276	3.06e-05	0.000807056
SHB	0.860591	3.13e-05	0.000823495
GCKR	1.19775	3.17e-05	0.000832762
JUNB	0.863886	3.25e-05	0.000850202
KRT7	1.21285	3.49e-05	0.000907514
COMMD3	0.922783	3.5e-05	0.000908619
SLC27A2	3.57489	3.63e-05	0.000934624
MB21D2	0.845779	3.65e-05	0.000938322
SELENOK	0.610363	3.82e-05	0.000976815
RHCG	3.87583	3.93e-05	0.00100225
NKX3-1	1.61704	4e-05	0.00101729
TMEM45A	0.742814	4.01e-05	0.00101813
OSTM1	0.68679	4.13e-05	0.00104569
IGF1	5.97382	4.24e-05	0.00106735
PLAU	1.07557	4.24e-05	0.00106735
QSOX2	0.666364	4.25e-05	0.00106769
CHI3L2	2.17646	4.26e-05	0.0010699
DNAJC3	0.660611	4.28e-05	0.00107238
ROBO1	1.78112	4.34e-05	0.00108406
S1PR3	0.971789	4.46e-05	0.00111192
VTN	2.34152	4.48e-05	0.00111323
RGS18	1.95808	4.57e-05	0.00113153
ABHD5	0.863351	4.73e-05	0.00116478
SERPINB4	2.03051	4.9e-05	0.00120309
TYMP	1.61131	5.04e-05	0.00123022
TRANK1	1.88214	5.07e-05	0.00123176
MLKL	0.987478	5.09e-05	0.00123617
ELOVL2	2.36777	5.55e-05	0.00134333
CH25H	3.93485	5.61e-05	0.00135751
ACSL5	1.38213	5.63e-05	0.00135871
KLF9	0.620959	5.8e-05	0.00138658
PIK3CD	0.775333	5.82e-05	0.00139038
PECAM1	1.55649	5.94e-05	0.00141446
DDX41	1.63611	6.12e-05	0.00144833
HS3ST3A1	0.762532	6.35e-05	0.00149144
SLC35F1	3.2746	6.37e-05	0.00149189
TTC30A	0.615512	6.36e-05	0.00149189
STAT4	3.30566	6.53e-05	0.0015237
ADM	1.04361	6.58e-05	0.00153227
ZC3H12A	3.07095	6.69e-05	0.00154944
CXCL12	3.25118	7.47e-05	0.00171283
FILIP1	2.54239	7.7e-05	0.00176027
NPAS2	1.43144	7.9e-05	0.00178879
HELZ2	1.02824	8.24e-05	0.00186333
TRPS1	1.06627	8.31e-05	0.00187496
IL1B	3.91894	8.36e-05	0.00188303
SLC5A6	1.25452	8.78e-05	0.00197287
OAS2	1.69078	9.04e-05	0.00200866
RPL39	0.586985	9.02e-05	0.00200866
BHLHE40	0.690186	9.07e-05	0.00201004
DIO2	2.87191	9.25e-05	0.00203873
GCHFR	1.87031	9.23e-05	0.00203873
SLCO3A1	1.01881	9.29e-05	0.00204426
USP18	0.952699	9.36e-05	0.00205345
PLXNC1	3.0304	9.43e-05	0.00206137
SLC30A1	0.703196	9.48e-05	0.0020686
DNAJB9	0.820896	9.53e-05	0.0020734
STAMBPL1	1.12802	9.72e-05	0.00211108
TNFRSF1B	1.77929	9.86e-05	0.00213459
HS6ST1	0.820317	9.85e-05	0.00213459
STRIP2	0.918381	0.000104465	0.00223975
LPL	3.95122	0.000104982	0.00224719
ENO2	0.82607	0.00010579	0.00226083
FLRT2	4.85845	0.000106305	0.00226818
COQ10B	0.681886	0.000106645	0.00227177
DDR2	1.21536	0.000106839	0.00227226
CFLAR	1.15019	0.000109929	0.00231725
SAMSN1	4.19992	0.000111681	0.00234884
MTFP1	0.908307	0.000119054	0.00248029
HAS2	0.815349	0.000122538	0.00252902
SCARA5	4.9394	0.000130035	0.002663
MXRA7	0.612	0.000130446	0.0026673
VMO1	3.17402	0.000132626	0.00270353
TMEM63B	2.33336	0.000135499	0.00275784
DGKI	3.21809	0.000139765	0.00282731
LIPN	4.27257	0.000141631	0.00285634
STEAP2	3.34853	0.000146971	0.00294081
GALNT1	1.02941	0.000147151	0.00294081
HAS1	2.78063	0.000152656	0.00302626
LHFP	0.882871	0.000152784	0.00302626
ABCA6	0.762632	0.000152268	0.00302626
TNFRSF11B	0.985094	0.000159497	0.00314484
EPAS1	0.686083	0.000163779	0.00320543
RILPL2	0.670488	0.000163738	0.00320543
TCAF2	1.0786	0.000176061	0.00340555
IL18R1	1.75104	0.000176389	0.00340693
GBP2	0.956416	0.000177707	0.00342241
TPRA1	0.635582	0.000180257	0.00346146
C11orf96	2.21692	0.000181664	0.00347338
PIM3	0.933508	0.000181419	0.00347338
DPP4	1.40777	0.000187009	0.00357042
ARHGAP24	0.883657	0.000193385	0.00367099
ADGRL4	0.87122	0.000193301	0.00367099
CCDC177	3.6318	0.000200319	0.00377953
FAM162A	0.786144	0.000200529	0.00377953
ELL	0.70397	0.000201933	0.00380058
TF	3.26613	0.000207218	0.00388351
PSMA2	0.60483	0.000209793	0.00391514
ACOT2	0.599782	0.000214236	0.00399245
BMT2	0.601549	0.000226501	0.00419154
PDK3	0.941248	0.000231148	0.00426109
HSPA13	0.705239	0.000237722	0.00436263
RCL1	2.92848	0.000238802	0.00437554
DOCK4	0.848784	0.000239086	0.00437554
HIF1A	0.98101	0.000241832	0.00441361
TMEM178B	1.46227	0.000247984	0.00451344
MMP7	2.21236	0.000248802	0.00452213
RDH11	0.588091	0.000250297	0.00453183
SNX24	0.592987	0.000262514	0.0047324
GBE1	0.711936	0.000267563	0.00481685
NFKB1	1.0427	0.000269362	0.00484267
HECW2	1.37775	0.000274796	0.00490843
FAM216A	0.588274	0.000274535	0.00490843
SPTSSA	0.847072	0.000278562	0.00496094
PARP14	0.666214	0.000284535	0.00505373
IPO5	0.664563	0.000287625	0.00508836
BZW1	4.1553	0.000291697	0.00513278
MT1X	0.904861	0.000293515	0.00515793
EPB41L4B	1.63712	0.000295381	0.00518383
ARID3A	0.799475	0.000296739	0.00520078
CCDC183	1.39481	0.000300041	0.00525171
ZNF470	0.699923	0.000303027	0.00527609
FOXP1	3.59912	0.000306905	0.0053366
ABI3BP	0.72151	0.000310118	0.00536687
GNPTAB	0.769947	0.000312367	0.00538915
HIST1H2BK	0.688396	0.000314333	0.00541311
TPBG	0.660397	0.000314573	0.00541311
ATP2C1	1.21804	0.000325565	0.00557331
FBXO32	0.942879	0.000346497	0.00591635
ALDH2	1.89382	0.000353279	0.00598509
ITGA1	1.32329	0.00035246	0.00598509
FLVCR2	1.56418	0.000356439	0.00601631
TSTD3	0.756039	0.000356892	0.00601631
ESM1	1.55524	0.000358724	0.0060395
PPIF	0.694487	0.000370033	0.00622201
CHRNA9	1.81225	0.00037625	0.00630254
CA2	3.2743	0.000379658	0.00634359
GLIS3	1.03927	0.000387833	0.00643388
IRF1	0.995333	0.000387975	0.00643388
SNAPC1	0.829567	0.000388757	0.00643671
RARRES1	0.835757	0.000400354	0.00657335
INSIG1	2.86478	0.00040143	0.00658286
RASSF10	2.80331	0.000402799	0.006586
MCTP2	2.43458	0.000403575	0.006586
ZSWIM5	1.14493	0.00040361	0.006586
PDZK1IP1	5.85259	0.000412184	0.00670173
ZNF697	0.6329	0.000412219	0.00670173
IFIH1	1.08014	0.000417141	0.00676514
PPP1R14C	2.74716	0.000428369	0.00693027
FOSL2	0.736888	0.000434944	0.00701951
APIP	0.727813	0.000436204	0.00702273
CNIH4	0.859446	0.000439564	0.00706823
WASF3	1.21278	0.000453698	0.00727785
SLC39A10	0.737263	0.000455029	0.00729037
FMNL2	0.817016	0.000460722	0.00737125
IL18RAP	4.33397	0.000466279	0.00742572
OAS1	2.29241	0.000501532	0.00790678
B4GALT1	0.727736	0.000511609	0.00802227
CCDC81	4.45801	0.00051927	0.00813277
IL1A	3.58879	0.000544677	0.0084409
EFHC2	2.23535	0.000547873	0.0084805
ABHD17C	0.735252	0.000556237	0.0085899
CASD1	0.624834	0.000558722	0.00861824
PPARGC1A	2.8481	0.000575919	0.00884074
QSOX1	0.611472	0.00058491	0.00894925
ZNRF2	0.821086	0.000587491	0.00896803
DIRC1	1.83972	0.000605563	0.00920151
GLUD2	1.3272	0.00060664	0.0092073
GANC	0.809988	0.000613131	0.00928456
SBNO2	1.14926	0.000617606	0.00934164
SSB	1.26409	0.000619769	0.00936368
2021-03-09	0.73786	0.000625109	0.00942286
FPR1	2.24273	0.000643462	0.00963376
ACOT1	0.650662	0.000652472	0.00974663
MRPL33	0.6631	0.000676902	0.0100324
FAM86C1	2.28023	0.000681132	0.0100838
IL26	2.25264	0.000695876	0.0102906
COQ8B	0.820289	0.00070499	0.0104137
RGS3	0.800506	0.000725126	0.0106518
C10orf11	1.77177	0.000726425	0.0106591
CAT	0.662263	0.000737821	0.0108024
AKAP12	1.1478	0.000739477	0.0108146
CFH	0.932814	0.000740287	0.0108146
ASCL2	5.29144	0.00074557	0.0108518
RASSF8	4.99739	0.000764429	0.011059
GAPDH	0.776997	0.00078846	0.0113555
CYP1B1	0.949912	0.000797764	0.0114771
GORAB	1.59655	0.000811429	0.011661
DHX58	0.819137	0.00082695	0.0118455
NXT2	1.73574	0.000846038	0.0121058
ACTL8	3.76675	0.000847546	0.0121143
DAB1	4.24121	0.000867405	0.0123449
WDR86	3.82386	0.000873988	0.0124253
ERO1B	0.965172	0.000883805	0.0125245
STOX2	1.39222	0.000888509	0.0125777
PFDN6	1.11671	0.000900289	0.0127173
RILP	0.674097	0.000905668	0.0127661
C2orf27A	0.658476	0.000907045	0.0127719
PNLIPRP3	1.75225	0.000913037	0.012829
AMPD3	3.63251	0.000918829	0.0128831
GPR183	1.87601	0.000931049	0.0130268
STC2	0.609363	0.000939473	0.013117
CD59	1.01384	0.000948819	0.0132196
IFI35	1.20006	0.00100729	0.0139116
BCKDHA	1.02461	0.00102141	0.0140553
ZNF808	2.70252	0.00105147	0.0143776
TFRC	0.772467	0.00105119	0.0143776
PIGA	0.992595	0.00110455	0.0149961
F3	1.58663	0.00111891	0.0151281
MREG	0.74695	0.00112906	0.0152342
PRKAR2B	1.20005	0.00113663	0.0153208
C10orf10	1.37142	0.00117435	0.0157491
BEX1	1.28888	0.00119466	0.0159891
PDXP	0.636434	0.0012158	0.0162556
HOMEZ	0.592783	0.00129245	0.0171079
MME	1.42987	0.00129404	0.0171118
PDK1	1.22943	0.00132723	0.0174463
SDK1	1.59545	0.00135233	0.0177235
MSANTD3-TMEFF1	1.20869	0.00144569	0.0187614
ERN1	0.642802	0.00144523	0.0187614
RBM47	1.86905	0.00145035	0.0188035
BMI1	0.750141	0.00148018	0.0191527
CTSC	1.71183	0.0014901	0.0192219
SELENOM	0.624838	0.00149167	0.0192219
HTR2A	3.36926	0.00152719	0.0195888
TMX4	0.680262	0.00156707	0.0200615
EGLN3	2.38825	0.00161425	0.0205043
PREX1	0.647138	0.00161713	0.0205043
STEAP4	3.44788	0.00161901	0.0205085
PRDM1	3.03303	0.00163305	0.0206202
FMNL1	1.73058	0.00163405	0.0206202
B9D2	0.671786	0.00163594	0.0206244
MAFB	0.999388	0.00166688	0.0208387
CLDN1	1.88295	0.00167707	0.0209239
ARHGEF19	0.846701	0.00169905	0.0211583
NFKBIZ	2.39245	0.00172548	0.021407
SLC16A6	2.69694	0.00173197	0.0214674
EGR2	2.10433	0.00174489	0.0215918
PHC2	0.66111	0.00177789	0.0218932
SNAP25	3.23005	0.00184162	0.022594
SLC39A9	1.35678	0.00186606	0.0228304
PTBP2	2.65501	0.00189243	0.0230678
C1QTNF1	2.89602	0.00194499	0.0235999
ITGB8	0.679733	0.00195688	0.0237093
ADGRB3	2.12847	0.00201147	0.0242511
CD47	1.21376	0.00201799	0.0242898
BID	1.03747	0.00204008	0.0244847
WBSCR17	1.88068	0.00206145	0.0246741
SLC35G2	0.875879	0.00212613	0.0252884
C10orf142	3.65274	0.0022147	0.0260842
ACSL4	1.98496	0.0022137	0.0260842
LMCD1	0.876219	0.0022447	0.0264141
TWIST2	1.53977	0.00225045	0.0264583
JAK3	1.13844	0.00229672	0.026883
EMILIN2	0.925797	0.00230209	0.0269221
H6PD	1.87055	0.00235358	0.0274274
FAM60A	1.81197	0.00235178	0.0274274
IRF2	0.647579	0.00240158	0.0278155
NCOA4	0.963133	0.00247264	0.0284922
ANTXR1	0.726096	0.00247291	0.0284922
AAGAB	1.25172	0.00253167	0.0290417
RORA	1.27619	0.00256247	0.0292696
BCAP31	0.666856	0.00260429	0.029645
ITPR2	0.66174	0.00260308	0.029645
LIMS4	1.61073	0.00263668	0.0299109
RRM2B	0.69983	0.0026432	0.0299414
DDX58	0.773764	0.00272385	0.0306636
KIAA2022	3.92422	0.00276841	0.031105
ZMAT4	2.37293	0.00282633	0.0316291
PMCH	1.89147	0.0028817	0.0321131
OASL	2.6142	0.00303898	0.0335275
ZBTB26	1.92781	0.0030732	0.0337853
MARS2	0.684905	0.00313803	0.034306
TMEM38B	0.714352	0.00315561	0.034413
LGALS8	1.70289	0.00325561	0.0353145
RRN3	0.593843	0.00330439	0.0357706
TNFSF10	1.71451	0.00341475	0.0366954
LPAR1	0.770129	0.00341455	0.0366954
ERAP1	0.945024	0.00342044	0.0367267
TLCD1	0.969331	0.00349387	0.0373337
SERPINB8	2.7794	0.00357486	0.0379542
RSAD2	2.6805	0.00358612	0.0380256
ALDOC	0.601946	0.00358733	0.0380256
SDCBP	0.69959	0.00366795	0.0386945
KIFC3	1.35391	0.00371687	0.0390861
UNC119	1.13538	0.00381165	0.0398929
FOXO1	1.59733	0.00385363	0.0402999
ARSD	0.658088	0.00389359	0.0406542
DDTL	1.01892	0.00390781	0.0407383
HEG1	0.58875	0.00399541	0.0413265
IGFBP4	0.780101	0.00400631	0.0414069
ENTPD5	1.89549	0.00402036	0.0415197
IL1R1	2.62281	0.00412736	0.0424206
SEMA5A	0.593474	0.00414909	0.0425178
MOXD1	1.52316	0.00419198	0.0427918
PFKP	1.13249	0.00421792	0.0429903
RBBP8	0.836364	0.00425353	0.0432203
ZNF638	1.6289	0.00426183	0.0432714
TMEM87A	0.798009	0.00429581	0.0435641
GRIA3	1.56386	0.00434852	0.0439832
LMNTD2	1.70007	0.00440042	0.0443464
SERPINA3	1.58736	0.00450723	0.0453117
IL23A	3.74191	0.0045616	0.0457541
NRK	1.39046	0.00459323	0.0460017
RTTN	1.05541	0.00460461	0.0460809
ALDOA	0.819765	0.0046549	0.0464088
SFRP1	0.784104	0.00471198	0.0468722
CBLN2	2.5131	0.00474413	0.0470786
C15orf57	2.05522	0.00475335	0.0470786
SYNGR2	0.94997	0.00475405	0.0470786
SLC44A1	1.03068	0.00478114	0.0472409
GLRX	2.65756	0.0048031	0.0474225
CHN1	0.860145	0.00482811	0.047634
AHI1	2.08636	0.00502055	0.0490578
ARHGAP32	0.683166	0.00502023	0.0490578

## Sheet: Predicted transcription factors
Matrix ID	Name	Score	Relative score	Sequence ID	Start	End	Strand	Predicted sequence
MA1596.1	ZNF460	20.5789	0.927513	hg38_dna	1337	1352	+	GCCTCAGTCTCCCGAG
MA1596.1	ZNF460	18.4446	0.902748	hg38_dna	1571	1586	+	ACTTCCGCCTCCCAGG
MA1587.1	ZNF135	17.7563	0.933268	hg38_dna	1307	1320	+	CCTCCACCTCCCGG
MA0050.2	IRF1	17.3343	0.881671	hg38_dna	1195	1215	+	TTTTATTTTTACTTTCTTTCT
MA1105.2	GRHL2	17.0041	1	hg38_knownGene_ENST00000542838.6	2225	2236	+	aaaacaggtttt
MA1125.1	ZNF384	16.4481	0.993533	hg38_dna	1901	1912	+	TTAAAAAAAAAA
MA1125.1	ZNF384	16.4414	0.993429	hg38_dna	1902	1913	+	TAAAAAAAAAAA
MA0683.1	POU4F2	16.3261	0.882838	hg38_knownGene_ENST00000375755.8	1955	1970	+	ttaaataataaattag
MA1125.1	ZNF384	16.3083	0.991393	hg38_dna	1903	1914	+	AAAAAAAAAAAA
MA1125.1	ZNF384	16.3083	0.991393	hg38_dna	1904	1915	+	AAAAAAAAAAAA
MA0046.2	HNF1A	16.0511	0.928779	hg38_dna	168	182	+	AGTAAAACATTAACT
MA1125.1	ZNF384	15.8078	0.983732	hg38_dna	1900	1911	+	CTTAAAAAAAAA
MA0081.2	SPIB	15.6499	0.895154	hg38_knownGene_ENST00000225842.4	708	723	+	ggccacttcctctcac
MA1596.1	ZNF460	15.186	0.864937	hg38_dna	1306	1321	+	ACCTCCACCTCCCGGT
MA0791.1	POU4F3	15.1426	0.884677	hg38_knownGene_ENST00000375755.8	1955	1970	+	ttaaataataaattag
MA1107.1	KLF9	15.0358	0.932267	hg38_dna	1376	1388	+	CACCACACCCAGC
MA0153.2	HNF1B	15.03	0.91987	hg38_dna	169	181	+	GTAAAACATTAAC
MA0813.1	TFAP2B(var.3)	14.8	0.940355	hg38_knownGene_ENST00000375755.8	2389	2401	+	cgccccgaaggca
MA1122.1	TFDP1	14.4735	0.983193	hg38_knownGene_ENST00000375755.8	2362	2372	+	gggcgggaagt
MA0907.1	HOXC13	14.2576	0.94687	hg38_dna	313	323	+	GCTTGTAAAAA
MA1517.1	KLF6	14.2317	0.977492	hg38_dna	1376	1386	+	CACCACACCCA
MA1125.1	ZNF384	14.2032	0.959174	hg38_dna	1899	1910	+	GCTTAAAAAAAA
MA0039.3	KLF4	14.1912	0.973558	hg38_dna	1378	1388	+	CCACACCCAGC
MA0801.1	MGA	14.1739	1	hg38_dna	1632	1639	+	AGGTGTGA
MA0507.1	POU2F2	14.14	0.931733	hg38_knownGene_ENST00000225842.4	543	555	+	gctatttgcattt
MA0833.2	ATF4	14.1385	0.920877	hg38_dna	452	465	+	AAATGGTGCAATAT
MA0050.2	IRF1	14.1343	0.845041	hg38_dna	1214	1234	+	CTTCTCTCTCTCTTTCTTTCT
MA0815.1	TFAP2C(var.3)	14.1169	0.932097	hg38_knownGene_ENST00000375755.8	2389	2401	+	cgccccgaaggca
MA0058.2	MAX	14.1076	0.973035	hg38_dna	289	298	+	GAACACATGG
MA1515.1	KLF2	14.1057	0.984827	hg38_dna	1376	1386	+	CACCACACCCA
MA1596.1	ZNF460	14.0505	0.851763	hg38_dna	1603	1618	+	GCCTCAGCTTCCAGAG
MA1631.1	ASCL1(var.2)	13.982	0.949812	hg38_knownGene_ENST00000542838.6	357	369	+	ctccacctgctgc
MA0060.1	NFYA	13.8441	0.926435	hg38_dna	1922	1937	+	GGCAGCCAATAAGCAA
MA1107.2	KLF9	13.6912	0.874207	hg38_dna	1375	1390	+	CCACCACACCCAGCTA
MA0139.1	CTCF	13.6689	0.8616	hg38_dna	634	652	+	GCACCAGTAGGGAGCACCA
MA0712.2	OTX2	13.6403	0.977312	hg38_knownGene_ENST00000375755.8	1602	1613	+	aagggattatat
MA1125.1	ZNF384	13.6201	0.950248	hg38_dna	1905	1916	+	AAAAAAAAAAAG
MA1125.1	ZNF384	13.4512	0.947663	hg38_dna	1906	1917	+	AAAAAAAAAAGA
MA1146.1	NR1H4::RXRA	13.4223	0.874097	hg38_dna	1455	1469	+	CAGGTCATCCACCTG
MA0790.1	POU4F1	13.3961	0.880122	hg38_knownGene_ENST00000375755.8	1955	1968	+	ttaaataataaatt
MA0872.1	TFAP2A(var.3)	13.3718	0.915515	hg38_knownGene_ENST00000375755.8	2389	2401	+	cgccccgaaggca
MA0516.1	SP2	13.3121	0.904692	hg38_knownGene_ENST00000375755.8	1265	1279	+	ctccctccccttcct

## Sheet: GOChord
Category	ID	Term	Count	%	PValue	lg10p	Genes	List Total	Pop Hits	Pop Total	Fold Enrichment	Bonferroni	Benjamini	FDR
GOTERM_BP_DIRECT	GO:0006954	inflammatory response	47	4.30797	2.08e-06	5.68194	SERPINA3, CXCL6, ORM1, CXCL8, TNFAIP6, GPR68, IL26, FPR1, TNFAIP3, PIK3CD, TNFRSF11B, CXCL3, PTGS2, CXCL2, CXCL5, RELB, C3, CCL8, IL18RAP, CCL7, IRAK2, NFKBIZ, ZC3H12A, CCL3, CCL2, BDKRB1, AOX1, S1PR3, RAC1, PF4V1, CCL20, IGFBP4, TNFRSF9, TNFRSF1B, BMP6, NFKB1, TPST1, IL1A, CXCL10, BMP2, IL6, VNN1, CXCL12, IL23A, IL1B, TNIP3, TNFRSF21	983	379	16792	2.1184	0.00805765	0.000674	0.000666
GOTERM_BP_DIRECT	GO:0006955	immune response	45	4.12466	0.000135	3.86967	CXCL6, CSF2, CXCL8, IL26, CEBPG, TNFRSF11B, SAMHD1, CXCL3, C8A, CXCL2, CXCL5, CTSS, C3, VTN, CCL8, IL18RAP, FTH1, CCL3, TNFSF10, CCL2, MBP, GBP2, PF4V1, CTSC, CMKLR1, CCL20, IL1R1, TNFRSF9, SUSD2, LIF, TNFRSF1B, BMP6, APLN, IL1A, CXCL10, IL6, CXCL12, OAS1, OAS2, GPR183, IL1B, IL7R, MAP3K14, IL18R1, TNFRSF21	983	421	16792	1.82591	0.40933	0.0202486	0.0199935
GOTERM_BP_DIRECT	GO:0045088	regulation of innate immune response	5	0.458295	0.00543069	2.26514	IRF1, ERAP1, DHX58, SAMHD1, BIRC3	983	13	16792	6.57015	1	0.265553	0.262208
GOTERM_BP_DIRECT	GO:0050729	positive regulation of inflammatory response	10	0.91659	0.0260183	1.58472	IL33, CCL8, CCL7, IL23A, WNT5A, CCL3, LPL, CCL2, CD47, JAK2	983	73	16792	2.34005	1	0.643294	0.635191
GOTERM_BP_DIRECT	GO:0050728	negative regulation of inflammatory response	13	1.19157	0.0020355	2.69133	CALCRL, TNFAIP6, HGF, TNFAIP3, RORA, METRNL, TNFRSF1B, NFKB1, SOCS3, ZFP36, NOV, PBK, SAA1	983	79	16792	2.81103	0.999639	0.149398	0.147516
